# Supplementary material for: Loss of the cleaved-protamine 2 domain leads to incomplete histone-to-protamine exchange and infertility in mice
Source: PLoS Genet. 2022 Jun 28;18(6):e1010272. doi: 10.1371/journal.pgen.1010272 (PMC9273070; doi:10.1371/journal.pgen.1010272)
Supplement: S1 Table — (XLSX) [file pgen.1010272.s011.xlsx]

## Sheet: Sheet1
Table S1. Oligo DNA sequences used in this study.
Primer / oligo	Sequence	Type	Tm	Target	Target size	expression plasmid
cPrm2-gRNA1-trans	CCTCATTCGGTAGCGAACCA	gRNA-seq	NA	cPrm2	NA	NA
cPrm2-gRNA2-trans	GGACTATGGGAGGACACAC	gRNA-seq	NA	cPrm2	NA	NA
cPrm2-del-valFW	ACACCAGACCATCATCACCA	PCR-primer	56	cP2-deletion validation	~Del200; WT327	NA
cPrm2-del-valRV	CCGCCTTCTGCATGACCGAC	PCR-primer	60	cP2-deletion validation	~Del200; WT327	NA
mP2-EcoRI-FW	AAAAGAATTCATGCCACACAGGGGCCACCAC	Overhang PCR-primer	60	adds EcoRI+ATG+C before mPrm2 with PH before normal mPrm2 sequence as in mPrm2delta line 840	210	pEGFP-N3
Prm2-XmaI-RV	TTTTCCCGGGTGATGGTGCCTCCTACATTTC	Overhang PCR-primer	60	adds XmaI after mature Prm2 (STOP removed) in frame with eGFP	210	pEGFP-N3
cP2-EcoRI-FW	AAAAGAATTCATGGTTCGCTACCGAATGAGG	Overhang PCR-primer	57	adds EcoRI before Prm2 ATG	340	pEGFP-N3
Prm2-XmaI-RV	TTTTCCCGGGTGATGGTGCCTCCTACATTTC	Overhang PCR-primer	60	adds XmaI after mature Prm2 (STOP removed) in frame with eGFP	340	pEGFP-N3
cP2_Kozak_EcoRI_fw	AAAAGAATTCGCCACCATGGTTCGCTACCGAATGAGG	Overhang PCR-primer	60	adds EcoRI & Kozak before Prm2 ATG	161 or 181 (dep. on rv)	pEGFP-N3 or pMCherry-N1
cP2-NLS_BamHI_rv	TTTTGGATCCTACCTTACGCTTCTTCTTTGGGCGGTGTGTCCTCCCATAGTCCTC	Overhang PCR-primer	60	adds NLS & BamHI after cleaved Prm2 in frame with eGFP	181	pEGFP-N3
cP2_BamHI_rv2	TTTTGGATCCGCGGTGTGTCCTCCCATAGTCCTC	Overhang PCR-primer	60	adds BamHI after cleaved Prm2 in frame with eGFP	161	pEGFP-N3
cP2-NLS_BamHI_mCherry_rv	TTTTGGATCCCCTACCTTACGCTTCTTCTTTGGGCGGTGTGTCCTCCCATAGTCCTC	Overhang PCR-primer	60	adds NLS & BamHI after cleaved Prm2 in frame with mCHerry	183	pMCherry-N1
H2al2_OV_fw1	AAAAGAATTCATGGCCAGGAAAAGGCAAAGG	Overhang PCR-primer	60	adds EcoRI before H2al2 ATG	350	pMCherry-N1
H2al2_OV_STOP_rv1	TTTTGGATCCTCAGTTGTCATCAGGTTCTGG	Overhang PCR-primer	60	adds BamHI after H2al2 INcuding stop codon not in frame with mCherry	350	pMCherry-N1
Tnp1_OV_fw1	AAAAGAATTCATGTCGACCAGCCGCAAGC	Overhang PCR-primer	60	adds EcoRI before Tnp1 ATG	190	pMCherry-N1
Tnp1_OV_STOP_rv1	TTTTGGATCCTCACAAGTGGGATCGGTAATTG	Overhang PCR-primer	60	adds BamHI after Tnp1 INcuding stop codon not in frame with mCherry	190	pMCherry-N1
CMV_prom_FW	CGCAAATGGGCGGTAGGCGTG	PCR-primer	64	pEGFP_N3 or pMCherry-N1 insert flanking primer FW	(dep. on rv)	pEGFP-N3 or pMCherry-N1
eGFP_N_RV	GTCGCCGTCCAGCTCGACCAG	PCR-primer	65	pEGFP_N3 insert flanking primer RV	245	pEGFP-N3
