# Supplementary material for: Loss of the cleaved-protamine 2 domain leads to incomplete histone-to-protamine exchange and infertility in mice
Source: PLoS Genet. 2022 Jun 28;18(6):e1010272. doi: 10.1371/journal.pgen.1010272 (PMC9273070; doi:10.1371/journal.pgen.1010272)
Supplement: S2 Table — (XLSX) [file pgen.1010272.s012.xlsx]

## Sheet: Sheet1
Table S2. Fertility, testes mass, sperm count, viability, motility, protamine 2 content and nuclear morphology numerical data
Fertility, testes mass, sperm count, viability, motility, %PRM2					Nuclear morphology analysis statistics									Mann-Whitney U test results for comparison of nuclear area
Fertility	litter size	stdev	n			wt	Prm2+/∆c (1)	Prm2+/∆c (2)	Prm2-/∆c (1)	Prm2-/∆c (2)	Prm2 +/-	Prm2 -/-		Nuclear area	Prm2-/∆c (1)	Prm2-/∆c (2)	Prm2+/∆c (1)	Prm2+/∆c (2)	P2 +/-	P2 -/-	wt
WT	6.44828	2.57163	5		Nuclei	541	232	98	127	158	268	289		Prm2-/∆c (1)		13528.5	26273.5	10422	31281	22731.5	65632.5
Prm2 +/-	7.62162	3.51007	5		Area median	4712	3850	3605.5	2838	3192	4316	2596		Prm2-/∆c (2)	0.0002		31265	11331	40600	35535	83307.5
Prm2 -/-	0	0	5		Area mean	4791.35	3902.99	3678.06	2976.79	3236.31	4320.83	2725.53		Prm2+/∆c (1)	0	0		14949.5	52940.5	63460.5	118974
Prm2+/∆c	0	0	5		Area S.E.M.	23.78	37.25	71.02	67.37	51.12	24.48	36.4		Prm2+/∆c (2)	0	0	0.0031		23671.5	25670	51228.5
Prm2-/∆c	0	0	5		Area coefficient of variation	0.12	0.15	0.19	0.26	0.2	0.09	0.23		P2 +/-	0	0	0	0		75249.5	130528
					Area mean 95% CI	4791.35 ± 46.75	3902.99 ± 73.54	3678.06 ± 141.68	2976.79 ± 133.86	3236.31 ± 101.28	4320.83 ± 48.29	2725.53 ± 71.77		P2 -/-	0.053	0	0	0	0		153910
Viability	live	dead	n		Area p(unimodal)	0.993	0.9856	0.8774	0.7268	0.9509	0.7295	0.9957		wt	0	0	0	0	0	0
WT	380	133	3		Perimeter median	334.19	313.55	273.64	239.34	289.1	315.93	222.45
Prm2+/∆c	6	406	4		Perimeter mean	338.53	317.31	278.94	244.21	289.79	316.88	231.97		Pairwise comparisons between populations using Mann-Whitney U test
Prm2-/∆c	0	637	3		Perimeter S.E.M.	1.33	2.5	4.95	3.82	3.29	1.57	2.24		Above the diagonal: Mann-Whitney U statistics
					Perimeter coefficient of variation	0.09	0.12	0.18	0.18	0.14	0.08	0.16		Below the diagonal: p-values
Motility	motile	nonmotile	n		Perimeter mean 95% CI	338.53 ± 2.61	317.31 ± 4.93	278.94 ± 9.87	244.21 ± 7.58	289.79 ± 6.52	316.88 ± 3.10	231.97 ± 4.41		Significant values at 5% and 1% levels after Bonferroni correction in green
WT	467	187	3		Perimeter p(unimodal)	0.4217	0.9801	0.7387	0.233	0.6305	0.9919	0.9872
Prm2+/∆c	1	200	4		Max feret median	129.71	126.42	109.56	95.6	111.81	121.39	87.32
Prm2-/∆c	0	200	4		Max feret mean	129.77	125.81	111.44	96.72	112.51	121.29	89.87
					Max feret S.E.M.	0.33	0.89	1.75	1.19	1.19	0.49	0.83
Sperm count	Average	Stdev	n		Max feret coefficient of variation	0.06	0.11	0.16	0.14	0.13	0.07	0.16
WT	17803125	6.34635e+06	8		Max feret mean 95% CI	129.77 ± 0.65	125.81 ± 1.76	111.44 ± 3.49	96.72 ± 2.37	112.51 ± 2.35	121.29 ± 0.97	89.87 ± 1.63
Prm2+/∆c	16575000	6.48107e+06	12		Max feret p(unimodal)	0.7697	0.219	0.6093	0.9936	0.5035	0.9418	0.9189
Prm2-/∆c	4.24667e+06	3.63199e+06	6		Circularity median	0.53	0.49	0.62	0.63	0.49	0.54	0.67
					Circularity mean	0.53	0.49	0.61	0.63	0.49	0.54	0.65
Relative testes mass	average	stdev	n		Circularity S.E.M.	0	0	0.01	0.01	0.01	0	0.01
WT	0.750421	0.137031	8		Circularity coefficient of variation	0.08	0.1	0.16	0.13	0.18	0.06	0.16
Prm2+/∆c	0.784003	0.113411	6		Circularity mean 95% CI	0.53 ± 0.00	0.49 ± 0.01	0.61 ± 0.02	0.63 ± 0.01	0.49 ± 0.01	0.54 ± 0.00	0.65 ± 0.01
Prm2-/∆c	0.72723	0.145589	5		Circularity p(unimodal)	0.5427	0.9953	0.3494	0.7376	0.9917	0.8324	0.9897
					Min diameter median	48.19	41.42	43	37.95	36.91	46.44	37.51
%PRM2	average	stdev	n		Min diameter mean	48.53	41.11	43.27	38.45	36.93	46.18	37.69
WT	69.2914	6.8294	3		Min diameter S.E.M.	0.19	0.3	0.47	0.52	0.45	0.15	0.32
Prm2+/∆c	42.0722	9.51611	2		Min diameter coefficient of variation	0.09	0.11	0.11	0.15	0.15	0.05	0.15
Prm2-/∆c	26.7885	7.76903	2		Min diameter mean 95% CI	48.53 ± 0.37	41.11 ± 0.60	43.27 ± 0.94	38.45 ± 1.03	36.93 ± 0.90	46.18 ± 0.31	37.69 ± 0.64
					Min diameter p(unimodal)	0.9837	0.9615	0.9938	0.4979	0.9931	0.9548	0.9927
					Ellipticity median	1.54	1.77	1.98	1.93	1.67	1.44	1.72
					Ellipticity mean	1.54	1.76	1.95	1.93	1.74	1.45	1.74
					Ellipticity S.E.M.	0.01	0.02	0.03	0.03	0.04	0.01	0.02
					Ellipticity coefficient of variation	0.13	0.2	0.17	0.17	0.28	0.12	0.21
					Ellipticity mean 95% CI	1.54 ± 0.02	1.76 ± 0.05	1.95 ± 0.07	1.93 ± 0.06	1.74 ± 0.08	1.45 ± 0.02	1.74 ± 0.04
					Ellipticity p(unimodal)	0.9944	0.7563	0.7154	0.0942	0.9909	0.7586	0.9656
					Aspect ratio median	0.65	0.56	0.51	0.52	0.6	0.69	0.58
					Aspect ratio mean	0.66	0.6	0.54	0.54	0.63	0.7	0.6
					Aspect ratio S.E.M.	0	0.01	0.01	0.01	0.02	0.01	0.01
					Aspect ratio coefficient of variation	0.15	0.27	0.25	0.26	0.38	0.12	0.23
					Aspect ratio mean 95% CI	0.66 ± 0.01	0.60 ± 0.02	0.54 ± 0.03	0.54 ± 0.02	0.63 ± 0.04	0.70 ± 0.01	0.60 ± 0.02
					Aspect ratio p(unimodal)	0.9935	0.9872	0.6673	0.0851	0.9923	0.8286	0.6756
					Elongation median	0.21	0.28	0.33	0.32	0.25	0.18	0.26
					Elongation mean	0.21	0.26	0.31	0.31	0.25	0.18	0.26
					Elongation S.E.M.	0	0.01	0.01	0.01	0.01	0	0.01
					Elongation coefficient of variation	0.31	0.4	0.3	0.29	0.58	0.31	0.38
					Elongation mean 95% CI	0.21 ± 0.01	0.26 ± 0.01	0.31 ± 0.02	0.31 ± 0.02	0.25 ± 0.02	0.18 ± 0.01	0.26 ± 0.01
					Elongation p(unimodal)	0.9939	0.944	0.683	0.0775	0.9918	0.8022	0.8229
					Regularity median	1.55	1.62	1.23	1.17	1.57	1.54	1.22
					Regularity mean	1.55	1.62	1.29	1.24	1.57	1.54	1.26
					Regularity S.E.M.	0	0.01	0.02	0.02	0.02	0	0.01
					Regularity coefficient of variation	0.06	0.12	0.18	0.15	0.16	0.05	0.12
					Regularity mean 95% CI	1.55 ± 0.01	1.62 ± 0.03	1.29 ± 0.05	1.24 ± 0.03	1.57 ± 0.04	1.54 ± 0.01	1.26 ± 0.02
					Regularity p(unimodal)	0.9719	0.9901	0.9921	0.818	0.9496	0.9789	0.9916
					Difference from median median	6.3	8.67	16.29	14.63	14.23	6.11	15.9
					Difference from median mean	8.21	11.22	17.15	16.09	19.27	7.5	17.43
					Difference from median S.E.M.	0.3	0.62	0.85	0.58	1.02	0.28	0.41
					Difference from median coefficient of variation	0.86	0.85	0.49	0.41	0.67	0.62	0.4
					Difference from median mean 95% CI	8.21 ± 0.60	11.22 ± 1.23	17.15 ± 1.70	16.09 ± 1.15	19.27 ± 2.03	7.50 ± 0.56	17.43 ± 0.81
					Difference from median p(unimodal)	0.8057	0.9901	0.5896	0.9922	0.5751	0.9922	0.938
					Bounding height median	120.17	118.65	106.26	91.96	103.11	110.96	83.44
					Bounding height mean	120.07	117.72	106.81	93.34	103.57	110.69	86.07
					Bounding height S.E.M.	0.39	0.96	1.4	0.96	1.17	0.57	0.8
					Bounding height coefficient of variation	0.08	0.12	0.13	0.12	0.14	0.08	0.16
					Bounding height mean 95% CI	120.07 ± 0.77	117.72 ± 1.89	106.81 ± 2.79	93.34 ± 1.91	103.57 ± 2.33	110.69 ± 1.13	86.07 ± 1.57
					Bounding height p(unimodal)	0.9137	0.997	0.9289	0.9944	0.8584	0.9579	0.4918
					Bounding width median	77.95	67.08	54.12	46.85	61.86	76.7	49.56
					Bounding width mean	78.7	68.86	56.77	50	63.37	76.88	50.77
					Bounding width S.E.M.	0.37	0.86	1.68	1.3	1.33	0.38	0.61
					Bounding width coefficient of variation	0.11	0.19	0.29	0.29	0.26	0.08	0.21
					Bounding width mean 95% CI	78.70 ± 0.73	68.86 ± 1.69	56.77 ± 3.36	50.00 ± 2.58	63.37 ± 2.64	76.88 ± 0.75	50.77 ± 1.21
					Bounding width p(unimodal)	0.991	0.9882	0.91	0.9912	0.934	0.8109	0.8188
					Length of hook median	51.45	44.61	47.21	41.04	41.07	49.98	42.36
					Length of hook mean	52.51	45.71	46.46	40.1	41.73	50.12	42.07
					Length of hook S.E.M.	0.33	0.55	1.86	1.14	0.82	0.25	0.59
					Length of hook coefficient of variation	0.15	0.18	0.4	0.32	0.25	0.08	0.24
					Length of hook mean 95% CI	52.51 ± 0.65	45.71 ± 1.09	46.46 ± 3.70	40.10 ± 2.26	41.73 ± 1.63	50.12 ± 0.50	42.07 ± 1.16
					Length of hook p(unimodal)	0.9948	0.5048	0.8428	0.8508	0.9563	0.9217	0.9901
					Width of body median	26.81	23.5	5	4.95	21.99	27.12	5.04
					Width of body mean	26.67	23.66	10.87	10.39	22.1	27.26	9.18
					Width of body S.E.M.	0.29	0.57	1.58	1.22	1.07	0.37	0.66
					Width of body coefficient of variation	0.26	0.37	1.44	1.32	0.61	0.22	1.23
					Width of body mean 95% CI	26.67 ± 0.58	23.66 ± 1.13	10.87 ± 3.15	10.39 ± 2.42	22.10 ± 2.11	27.26 ± 0.73	9.18 ± 1.31
					Width of body p(unimodal)	0.9758	0.1743	0.4344	0.9909	0.9663	0.8765	0.9655
