# Supplementary material for: Loss of the cleaved-protamine 2 domain leads to incomplete histone-to-protamine exchange and infertility in mice
Source: PLoS Genet. 2022 Jun 28;18(6):e1010272. doi: 10.1371/journal.pgen.1010272 (PMC9273070; doi:10.1371/journal.pgen.1010272)
Supplement: S3 Table — (XLSX) [file pgen.1010272.s013.xlsx]

## Sheet: Sheet1
Table S3. Antibodies and dilutions used in this study
Target	#	manufacturer	dilution
PRM1	HupN1	Briarpatch Bio, Livermore, USA	1:200
PRM2	Hub2B	Briarpatch Bio, Livermore, USA	1:200
TNP1	ab73135	Abcam Inc., Massachusetts, USA	1:1000
Histone H3	ab1791	Abcam Inc., Massachusetts, USA	1:1000
H2A.L.2	Govin et al. 2007		1:1000
8-OHdG	ab48508	Abcam Inc., Massachusetts, USA	1:500
GFP	ab6556	Abcam Inc., Massachusetts, USA	1:1000
ODF2	12058-I-AP	Proteintech, Planegg-Martinsried Germany	1:500
Histone H4	ab177840	Abcam Inc., Massachusetts, USA	1:1000
cleaved-PRM2	this study (Davids Biotechnologie GmbH; Regensburg, Germany)		1:2500
Anti-Rabbit immunoglobulins / HRP	P0448	Agilent Technologies, Singapore	1:2000
Anti-Mouse immunoglobulins / HRP	P0260	Agilent Technologies, Singapore	1:1000
