# Supplementary material for: Loss of the cleaved-protamine 2 domain leads to incomplete histone-to-protamine exchange and infertility in mice
Source: PLoS Genet. 2022 Jun 28;18(6):e1010272. doi: 10.1371/journal.pgen.1010272 (PMC9273070; doi:10.1371/journal.pgen.1010272)
Supplement: S1 Data — (XLSX) [file pgen.1010272.s014.xlsx]

## Sheet: info
Deseq2 output columns
ID	ID given by transcript assembler (Stringtie)
baseMean	mean of counts across all samples
log2FoldChange	log2 of fold change between groups	(see info above table for direction of comparison)
lfcSE	log2foldchange standard error
stat	Wald test (LFC divided by its standard error)
pvalue	Wald test p-value
padj	adjusted p-value
chromosome	chromosome gene is located on
ens_gene	Ensembl gene ID
ext_gene	gene symbol (external gene name)

## Sheet: Analysis_lists
	Prm2∆c/+ vs. WT (LFC > 1, padj < 0.05)		Prm2∆c/- vs. WT (LFC > 1, padj < 0.05)		Overlap between Prm2∆c/+ and Prm2∆c/- vs WT
	up	down	up	down	up	down
count:	36	42	26	43	5	4
	Stub1	Gm37493	Lrrc57	Lao1	Ergic2	Gm37493
	Fbxo3	Fam110b	Tmem57	Smim26	Rnf167	Fam110b
	Fam110a	Mgst1	Igsf8	Gm37493	Eri3	Ptpa
	Trappc12	Tmem52	Ergic2	4930440C22Rik	Pcgf5	Rps20
	Pdgfa	Slc25a3	Wfdc3	Rpa1	Gm37933
	Ide	Ptpa	Fam131b	Fam102a
	Csnk1d	Mcm5	Tdrd1	Gm15738
	Urb2	1700084E18Rik	Fis1	Krcc1
	Dbndd1	Acsl1	Usp4	Gm43808
	Ccdc93	Pard6a	Alg11	Fam110b
	1810032O08Rik	Ube2f	Vps39	Mark4
	Fhdc1	Myo1h	Rnf167	Ptpa
	1700037C18Rik	Gm28557	Jagn1	Rps8-ps4
	Crem	Gm20605	Eri3	Med7
	Serpina1a	Rsrp1	Fkbp4	Scn5a
	Kxd1	Cylc1	Dtx2	Glb1
	Fsd1	AC153955.4	Pcgf5	Il4i1
	Trim17	Hexdc	Tprn	Tomm6
	Itgb3bp	Acadsb	Yjefn3	Adam30
	Fbxl18	Myl9	Cdk20	Gm13003
	Ergic2	Psmd4	Fbxo34	Prr13
	Gm14036	Slc41a3	4930432K21Rik	Cdk2ap2
	Mum1l1	Pacsin1	Reep6	Pygm
	Smox	Rps20	Gm26974	Slc44a2
	Tmem267	Galnt1	4930401O12Rik	Tmem41b
	4930469G21Rik	Ing4	Gm37933	Kcnb1
	Gm29264	M1ap		Lzts3
	Rnf167	Chn1		Tlcd1
	Eri3	Ttll6		Slc6a21
	9630041A04Rik	Tcam1		Ccnl1
	Gga2	Ccnl2		Rps20
	Zc2hc1a	Slc4a11		Pdxdc1
	Trip10	Lemd1		Pttg1
	AC159617.1	Lamtor3		Slc30a9
	Pcgf5	Derl2		Yap1
	Gm37933	Zfp148		Lhx1
		Irak1		Uhmk1
		Pbrm1		Gm15501
		Tiprl		Cdc23
		Sgsh		Ilkap
		Sgk3		Itgad
		Stat5a		AC159190.1
				Gm10093

## Sheet: cP2het_WT
	baseMean	log2FoldChange	lfcSE	pvalue	padj	chromosome	ens_gene	ext_gene
MSTRG.13622	19.4324	-6.72285	1.57958	1.37985e-08	1.19903e-05	3	ENSMUSG00000102218	Gm37493
MSTRG.14526	81.6142	-4.98848	0.507863	2.37397e-24	4.50083e-21	4	ENSMUSG00000049119	Fam110b
MSTRG.19201	79.6052	-4.58034	0.549411	3.87954e-18	5.05674e-15	6	ENSMUSG00000008540	Mgst1
MSTRG.16005	78.6412	-4.34757	0.467432	1.02556e-21	1.78234e-18	4	ENSMUSG00000023153	Tmem52
MSTRG.2635	812.345	-3.77078	0.172495	1.01528e-106	7.05787e-103	10	ENSMUSG00000061904	Slc25a3
MSTRG.11639	726.44	-3.7496	1.81899	1.01189e-05	0.00441616	2	ENSMUSG00000039515	Ptpa
MSTRG.22075	145.993	-3.50384	0.786308	4.34716e-07	0.000292451	8	ENSMUSG00000005410	Mcm5
MSTRG.11630	190.133	-3.30725	1.15665	6.20149e-06	0.00300772	2	ENSMUSG00000100747	1700084E18Rik
MSTRG.21816	4260.14	-3.23555	0.193449	2.3887e-63	8.30273e-60	8	ENSMUSG00000018796	Acsl1
MSTRG.22459	444.039	-3.14962	2.15248	2.60688e-05	0.00921465	8	ENSMUSG00000005699	Pard6a
MSTRG.765	313.848	-2.90848	0.837103	3.52863e-06	0.00204415	1	ENSMUSG00000034343	Ube2f
MSTRG.17252	110.664	-2.9056	1.61963	2.53591e-05	0.00911834	5	ENSMUSG00000066952	Myo1h
ENSMUSG00000100235	8.29892	-2.68453	2.71135	4.02232e-05	0.0131071	13	ENSMUSG00000100235	Gm28557
MSTRG.17736	333.664	-2.67052	0.851905	6.04742e-06	0.00300283	5	ENSMUSG00000029720	Gm20605
MSTRG.15664	254.062	-2.55854	0.991928	1.24085e-05	0.00506484	4	ENSMUSG00000037266	Rsrp1
MSTRG.24999	2420.37	-2.52546	0.104783	1.14909e-128	1.19821e-124	X	ENSMUSG00000073001	Cylc1
MSTRG.2039	8.34788	-2.30718	2.66572	5.68927e-05	0.0174485	10	ENSMUSG00000111494	AC153955.4
MSTRG.4749	28.2635	-2.27	0.819311	1.05878e-05	0.00441616	11	ENSMUSG00000039307	Hexdc
MSTRG.21166	102.234	-2.20177	0.627445	4.13463e-06	0.00233048	7	ENSMUSG00000030861	Acadsb
MSTRG.12805	181.52	-2.16548	2.30046	7.80669e-05	0.0217078	2	ENSMUSG00000067818	Myl9
MSTRG.13805	2905.74	-2.16333	0.15984	5.7669e-42	1.50336e-38	3	ENSMUSG00000005625	Psmd4
MSTRG.18744	323.706	-2.14503	2.47193	7.29698e-05	0.0211359	6	ENSMUSG00000030089	Slc41a3
MSTRG.9416	130.131	-2.08589	1.2575	4.63329e-05	0.0148657	17	ENSMUSG00000040276	Pacsin1
MSTRG.14517	11686.5	-2.00951	0.121421	1.01795e-61	3.03277e-58	4	ENSMUSG00000028234	Rps20
MSTRG.10130	148.741	-1.98618	0.912762	2.33699e-05	0.00870322	18	ENSMUSG00000000420	Galnt1
MSTRG.19069	6384.28	-1.96655	0.103172	3.4637e-81	1.80588e-77	6	ENSMUSG00000030330	Ing4
MSTRG.18575	351.952	-1.91287	0.373607	1.25778e-07	9.04518e-05	6	ENSMUSG00000030041	M1ap
MSTRG.11989	194.51	-1.74292	0.90911	3.37466e-05	0.0113514	2	ENSMUSG00000056486	Chn1
MSTRG.4190	814.026	-1.71252	0.372441	6.4016e-07	0.000417204	11	ENSMUSG00000038756	Ttll6
MSTRG.4480	396.928	-1.52986	1.16972	9.11838e-05	0.0250215	11	ENSMUSG00000020712	Tcam1
MSTRG.16025	241.334	-1.4905	0.284694	8.66573e-08	6.45442e-05	4	ENSMUSG00000029068	Ccnl2
ENSMUSG00000074796	7.41081	-1.45843	2.32893	0.000139629	0.0355118	2	ENSMUSG00000074796	Slc4a11
MSTRG.997	772.811	-1.39894	0.233035	1.52831e-09	1.51776e-06	1	ENSMUSG00000079330	Lemd1
MSTRG.14358	64.6003	-1.37665	1.41066	0.000176614	0.0428289	3	ENSMUSG00000091512	Lamtor3
MSTRG.3779	374.222	-1.37096	1.20878	0.000129693	0.033392	11	ENSMUSG00000018442	Derl2
MSTRG.8787	228.116	-1.28056	0.251601	1.53629e-07	0.000106798	16	ENSMUSG00000022811	Zfp148
MSTRG.24793	44.2338	-1.23821	0.847578	6.61359e-05	0.0198874	X	ENSMUSG00000031392	Irak1
MSTRG.7071	400.594	-1.23163	0.223719	2.6196e-08	2.10122e-05	14	ENSMUSG00000042323	Pbrm1
MSTRG.1331	678.563	-1.2226	0.882564	7.62919e-05	0.0217078	1	ENSMUSG00000040843	Tiprl
MSTRG.4683	165.641	-1.20102	0.29912	1.72589e-06	0.00109071	11	ENSMUSG00000005043	Sgsh
MSTRG.44	71.0537	-1.1544	0.98789	0.00011908	0.0310426	1	ENSMUSG00000025915	Sgk3
MSTRG.4324	56.6085	-1.08802	0.936687	0.000118836	0.0310426	11	ENSMUSG00000004043	Stat5a
MSTRG.9535	420.162	-0.949196	0.525382	3.02395e-05	0.0103384	17	ENSMUSG00000024327	Slc39a7
MSTRG.19586	1338.2	-0.805966	0.825093	0.000169731	0.041644	7	ENSMUSG00000003380	Rabac1
MSTRG.1686	192.27	-0.725447	0.815496	0.000211659	0.0497219	1	ENSMUSG00000026638	Irf6
MSTRG.2945	493.384	-0.70993	0.199574	2.23644e-06	0.00137179	10	ENSMUSG00000025409	Mbd6
MSTRG.12948	134.049	-0.655938	0.752784	0.000212191	0.0497219	2	ENSMUSG00000050556	Kcnb1
MSTRG.12090	4015.5	0.163054	0.250354	0.000164342	0.0408017	2	ENSMUSG00000040794	C1qtnf4
MSTRG.14169	939.187	0.199233	0.250709	9.68323e-05	0.0258902	3	ENSMUSG00000028134	Ptbp2
MSTRG.16871	2394.12	0.751178	0.298847	8.81141e-06	0.00399483	5	ENSMUSG00000107232	1700017L05Rik
MSTRG.18827	1050.62	0.777244	0.265744	5.366e-06	0.00273443	6	ENSMUSG00000052144	Ppp4r2
MSTRG.8602	3132.4	0.914103	0.136435	1.90014e-11	2.08565e-08	16	ENSMUSG00000022773	Ypel1
MSTRG.20747	766.322	0.932193	0.498996	2.6954e-05	0.00936877	7	ENSMUSG00000052305	Hbb-bs
MSTRG.9360	229.472	1.00596	0.348965	6.99673e-06	0.00331629	17	ENSMUSG00000039615	Stub1
MSTRG.12200	319.412	1.11469	0.637471	3.72979e-05	0.0123468	2	ENSMUSG00000027180	Fbxo3
MSTRG.12679	757.798	1.11828	0.87848	9.31648e-05	0.0252331	2	ENSMUSG00000027459	Fam110a
MSTRG.4933	250.659	1.19715	0.185495	9.27784e-11	9.67447e-08	12	ENSMUSG00000020628	Trappc12
MSTRG.17765	303.999	1.25627	0.216495	5.22042e-09	4.73356e-06	5	ENSMUSG00000025856	Pdgfa
MSTRG.10953	756.286	1.28565	0.339102	2.49963e-06	0.00148942	19	ENSMUSG00000056999	Ide
MSTRG.4739	780.149	1.39089	0.160355	3.37165e-18	4.68771e-15	11	ENSMUSG00000025162	Csnk1d
MSTRG.22836	105.089	1.39502	1.55349	0.000198139	0.0474965	8	ENSMUSG00000031976	Urb2
MSTRG.22766	188.11	1.47239	1.48405	0.000163487	0.0408017	8	ENSMUSG00000031970	Dbndd1
MSTRG.908	450.033	1.54875	0.97192	5.52892e-05	0.0172098	1	ENSMUSG00000026339	Ccdc93
MSTRG.4631	52.2278	1.64032	0.590624	1.05606e-05	0.00441616	11	ENSMUSG00000020812	1810032O08Rik
MSTRG.13594	139.739	1.83462	1.25714	6.67522e-05	0.0198874	3	ENSMUSG00000041842	Fhdc1
MSTRG.8450	1193.89	1.91311	0.680217	1.03631e-05	0.00441616	16	ENSMUSG00000005983	1700037C18Rik
MSTRG.10033	1594.58	1.92267	0.346847	1.75179e-08	1.46135e-05	18	ENSMUSG00000063889	Crem
MSTRG.5611	8.78503	2.03215	2.52417	7.77313e-05	0.0217078	12	ENSMUSG00000066366	Serpina1a
MSTRG.21994	6695.23	2.08942	0.109874	7.62423e-81	3.18006e-77	8	ENSMUSG00000055553	Kxd1
MSTRG.9794	8.3524	2.17228	2.53614	6.86066e-05	0.020152	17	ENSMUSG00000011589	Fsd1
MSTRG.3515	2077.7	2.17628	0.211358	4.24705e-25	8.85722e-22	11	ENSMUSG00000036964	Trim17
MSTRG.15114	356.513	2.17758	0.726953	8.10927e-06	0.00375819	4	ENSMUSG00000028549	Itgb3bp
MSTRG.17821	75.5493	2.19306	0.407073	3.43531e-08	2.65346e-05	5	ENSMUSG00000066640	Fbxl18
MSTRG.19283	2127.83	2.38317	0.270119	5.77133e-19	8.59721e-16	6	ENSMUSG00000030304	Ergic2
MSTRG.12555	95.08	2.52864	1.03342	1.47076e-05	0.00568013	2	ENSMUSG00000082399	Gm14036
MSTRG.25116	210.435	2.58989	2.14487	5.02247e-05	0.0158702	X	ENSMUSG00000042515	Mum1l1
MSTRG.12532	76.127	2.63276	1.06301	1.3658e-05	0.00537429	2	ENSMUSG00000027333	Smox
MSTRG.6800	1212.65	2.65258	0.365538	1.70529e-13	2.09199e-10	13	ENSMUSG00000074634	Tmem267
MSTRG.1277	2109.08	3.11066	0.125948	3.51932e-135	7.33954e-131	1	ENSMUSG00000049160	4930469G21Rik
MSTRG.17945	9.60217	3.19781	2.63497	2.5207e-05	0.00911834	5	ENSMUSG00000100465	Gm29264
MSTRG.3761	166.819	3.22027	1.03837	4.88973e-06	0.00261475	11	ENSMUSG00000040746	Rnf167
MSTRG.15319	218.352	3.3989	0.385665	2.83269e-19	4.54428e-16	4	ENSMUSG00000033423	Eri3
MSTRG.23924	11.2109	3.49405	2.67929	1.87527e-05	0.00711067	9	ENSMUSG00000057710	9630041A04Rik
MSTRG.20962	43.9513	3.50916	1.22308	5.37577e-06	0.00273443	7	ENSMUSG00000030872	Gga2
MSTRG.13122	66.8081	3.52649	0.51085	1.00679e-12	1.16648e-09	3	ENSMUSG00000043542	Zc2hc1a
ENSMUSG00000019487	10.3581	3.863	2.51977	1.26287e-05	0.00506484	17	ENSMUSG00000019487	Trip10
MSTRG.5501	11.8246	4.61684	2.26738	4.87181e-06	0.00261475	12	ENSMUSG00000113164	AC159617.1
MSTRG.10941	123.514	4.80733	0.434525	6.92137e-30	1.60383e-26	19	ENSMUSG00000024805	Pcgf5
MSTRG.13621	24.3099	6.80989	1.47709	2.58232e-09	2.44793e-06	3	ENSMUSG00000103408	Gm37933

## Sheet: cP2hom_WT
	baseMean	log2FoldChange	lfcSE	pvalue	padj	chromosome	ens_gene	ext_gene
MSTRG.15343	23.4089	-7.28036	1.43149	8.296e-10	8.40123e-07	4	ENSMUSG00000024903	Lao1
MSTRG.12608	24.9089	-7.23388	1.56304	9.05146e-09	8.29329e-06	2	ENSMUSG00000074754	Smim26
MSTRG.13622	18.6996	-6.81345	1.48832	2.0386e-08	1.70542e-05	3	ENSMUSG00000102218	Gm37493
MSTRG.825	22.5993	-6.4664	2.16626	1.24737e-06	0.000666687	1	ENSMUSG00000100518	4930440C22Rik
MSTRG.3839	754.928	-5.58222	0.289585	6.44217e-84	1.23954e-79	11	ENSMUSG00000000751	Rpa1
MSTRG.11691	168.73	-4.95503	0.550524	3.45721e-20	1.663e-16	2	ENSMUSG00000039157	Fam102a
MSTRG.8555	177.352	-4.90825	0.793157	8.89367e-11	1.22231e-07	16	ENSMUSG00000087526	Gm15738
MSTRG.18492	471.791	-4.8901	0.800286	1.47373e-10	1.77225e-07	6	ENSMUSG00000053012	Krcc1
MSTRG.16366	17.5728	-4.83564	1.47893	2.43797e-06	0.00123445	5	ENSMUSG00000107086	Gm43808
MSTRG.14526	79.1635	-4.66166	0.504531	5.10049e-21	3.27129e-17	4	ENSMUSG00000049119	Fam110b
MSTRG.19525	109.138	-4.45175	1.61004	5.47349e-06	0.00250751	7	ENSMUSG00000030397	Mark4
MSTRG.11639	707.727	-4.32996	0.88753	1.37708e-07	9.1367e-05	2	ENSMUSG00000039515	Ptpa
MSTRG.19438	35.0993	-4.28645	0.619165	1.18953e-12	2.28878e-09	7	ENSMUSG00000074547	Rps8-ps4
MSTRG.3334	254.578	-3.97044	0.55965	4.37822e-13	9.36014e-10	11	ENSMUSG00000020397	Med7
ENSMUSG00000032511	8.7323	-3.94947	2.73182	2.52499e-05	0.00934293	9	ENSMUSG00000032511	Scn5a
MSTRG.24192	57.8625	-3.91257	0.740945	3.52661e-08	2.62879e-05	9	ENSMUSG00000045594	Glb1
MSTRG.19996	687.835	-3.76107	2.69003	2.95666e-05	0.0103435	7	ENSMUSG00000074141	Il4i1
MSTRG.9757	520.403	-3.70154	1.29972	6.97845e-06	0.00305164	17	ENSMUSG00000033475	Tomm6
MSTRG.13927	298.57	-3.26344	0.295353	1.11876e-28	1.07631e-24	3	ENSMUSG00000043468	Adam30
MSTRG.15710	30.4535	-3.1524	1.46464	1.88197e-05	0.00724221	4	ENSMUSG00000085833	Gm13003
MSTRG.8417	48.5049	-2.95144	1.29568	1.68765e-05	0.00662695	15	ENSMUSG00000023048	Prr13
MSTRG.10581	61.1167	-2.63401	1.67865	4.59505e-05	0.014494	19	ENSMUSG00000024856	Cdk2ap2
MSTRG.10700	15.0893	-2.47914	2.32309	9.11703e-05	0.0257972	19	ENSMUSG00000032648	Pygm
MSTRG.23019	182.701	-2.35825	0.344852	5.6247e-12	9.83862e-09	9	ENSMUSG00000057193	Slc44a2
MSTRG.20824	111.455	-2.3283	1.53623	5.2975e-05	0.0164402	7	ENSMUSG00000047554	Tmem41b
MSTRG.12948	113.28	-2.25894	0.492856	6.02864e-07	0.000362491	2	ENSMUSG00000050556	Kcnb1
ENSMUSG00000037703	7.27722	-2.07892	2.68095	0.000134054	0.0368477	2	ENSMUSG00000037703	Lzts3
MSTRG.3905	353.887	-2.04618	0.377109	3.55224e-08	2.62879e-05	11	ENSMUSG00000019437	Tlcd1
MSTRG.20040	653.055	-2.00577	2.26322	0.000148005	0.0395522	7	ENSMUSG00000070568	Slc6a21
MSTRG.13507	476.251	-1.94279	0.231759	4.08666e-17	1.57263e-13	3	ENSMUSG00000027829	Ccnl1
MSTRG.14517	11336.7	-1.93709	0.289619	1.78139e-11	2.85631e-08	4	ENSMUSG00000028234	Rps20
MSTRG.8565	834.843	-1.9254	0.438836	8.80916e-07	0.000513628	16	ENSMUSG00000022680	Pdxdc1
MSTRG.3316	1475.28	-1.71737	0.256937	1.93174e-11	2.85912e-08	11	ENSMUSG00000020415	Pttg1
MSTRG.16748	253.35	-1.61742	0.213227	2.81695e-14	7.743e-11	5	ENSMUSG00000029221	Slc30a9
MSTRG.22917	274.011	-1.61385	0.322266	1.87482e-07	0.000120245	9	ENSMUSG00000053110	Yap1
MSTRG.4029	47.7277	-1.48057	0.949238	4.48481e-05	0.014382	11	ENSMUSG00000018698	Lhx1
MSTRG.1386	119.396	-1.43044	0.280546	1.36447e-07	9.1367e-05	1	ENSMUSG00000026667	Uhmk1
MSTRG.20600	214.685	-1.40191	0.893572	4.26679e-05	0.0139148	7	ENSMUSG00000087412	Gm15501
MSTRG.10190	280.452	-1.34982	1.38304	0.000159168	0.0419526	18	ENSMUSG00000024370	Cdc23
MSTRG.771	221.609	-1.32187	0.318853	1.10758e-06	0.000608882	1	ENSMUSG00000026309	Ilkap
MSTRG.21108	115.785	-1.31076	0.71851	2.60594e-05	0.00946055	7	ENSMUSG00000070369	Itgad
MSTRG.6437	31.4893	-1.25231	0.976893	7.17311e-05	0.0209118	13	ENSMUSG00000113263	AC159190.1
MSTRG.9929	738.397	-1.08178	0.667377	3.19416e-05	0.0107822	17	ENSMUSG00000061062	Gm10093
MSTRG.13036	56.9945	-0.987598	0.780684	6.29124e-05	0.0190642	2	ENSMUSG00000083481	Rps8-ps2
MSTRG.15613	392.546	-0.729776	0.628979	6.3412e-05	0.0190642	4	ENSMUSG00000037692	Ahdc1
MSTRG.20073	3154.17	-0.313832	0.354667	6.75162e-05	0.0199858	7	ENSMUSG00000059070	Rpl18
MSTRG.18104	1748.6	0.263795	0.372084	0.000126299	0.0352192	6	ENSMUSG00000023089	Ndufa5
MSTRG.8392	218.369	0.685191	0.468712	2.87568e-05	0.0102465	15	ENSMUSG00000113558	AC104834.1
MSTRG.21105	2377.44	0.805397	0.946145	0.000185904	0.0483375	7	ENSMUSG00000030795	Fus
MSTRG.14777	249.113	0.848825	0.318147	5.32555e-06	0.00249924	4	ENSMUSG00000028458	Tesk1
MSTRG.12357	1185.97	1.20959	1.35567	0.000196822	0.0498296	2	ENSMUSG00000027286	Lrrc57
MSTRG.15662	1057.77	1.27477	0.174694	2.65759e-13	6.39185e-10	4	ENSMUSG00000028826	Tmem57
MSTRG.1449	187.176	1.31998	1.45184	0.000189851	0.0487057	1	ENSMUSG00000038034	Igsf8
MSTRG.19283	1692.99	1.34454	1.04166	7.33072e-05	0.0210523	6	ENSMUSG00000030304	Ergic2
MSTRG.12906	508.343	1.59101	0.549717	6.77158e-06	0.00303005	2	ENSMUSG00000076434	Wfdc3
MSTRG.18273	96.7398	1.90774	1.97146	0.000145084	0.0393177	6	ENSMUSG00000029861	Fam131b
MSTRG.11118	687.09	2.69054	1.04778	1.21285e-05	0.00507313	19	ENSMUSG00000025081	Tdrd1
MSTRG.17711	316.207	2.71511	0.437539	3.3732e-10	3.60576e-07	5	ENSMUSG00000019054	Fis1
MSTRG.24094	375.927	2.8681	1.13981	1.27153e-05	0.00520542	9	ENSMUSG00000032612	Usp4
MSTRG.21603	71.9561	2.93375	0.632565	4.966e-07	0.000308229	8	ENSMUSG00000063362	Alg11
MSTRG.12351	68.597	3.06409	1.45275	2.03117e-05	0.00766308	2	ENSMUSG00000027291	Vps39
MSTRG.3761	153.339	3.11204	1.26964	1.32136e-05	0.00529673	11	ENSMUSG00000040746	Rnf167
MSTRG.18891	151.368	3.15537	1.83342	3.16662e-05	0.0107822	6	ENSMUSG00000051256	Jagn1
MSTRG.15319	189.66	3.21862	0.509416	1.33115e-10	1.70752e-07	4	ENSMUSG00000033423	Eri3
MSTRG.19121	2622.4	3.27167	0.610971	3.44887e-08	2.62879e-05	6	ENSMUSG00000030357	Fkbp4
MSTRG.17692	100.676	3.32038	2.35199	3.97369e-05	0.0131824	5	ENSMUSG00000004947	Dtx2
MSTRG.10941	71.0873	4.03772	0.527248	6.14469e-15	1.9705e-11	19	ENSMUSG00000024805	Pcgf5
MSTRG.11497	575.436	4.05049	0.652525	1.68428e-10	1.90631e-07	2	ENSMUSG00000048707	Tprn
MSTRG.21968	176.354	4.06873	1.05626	1.6205e-06	0.000842701	8	ENSMUSG00000048967	Yjefn3
MSTRG.6433	373.655	4.68039	2.28158	9.86264e-06	0.00421705	13	ENSMUSG00000021483	Cdk20
MSTRG.7225	258.319	4.91331	0.93562	1.77693e-08	1.55409e-05	14	ENSMUSG00000037536	Fbxo34
MSTRG.22183	332.516	5.02327	1.03239	8.0917e-08	5.76638e-05	8	ENSMUSG00000008129	4930432K21Rik
MSTRG.2446	4505.87	5.06705	1.99922	4.87178e-06	0.00240353	10	ENSMUSG00000035504	Reep6
MSTRG.20992	10.7376	5.11107	2.09765	5.24252e-06	0.00249924	7	ENSMUSG00000098160	Gm26974
MSTRG.6083	21.8307	6.31041	1.96672	9.94647e-07	0.000562883	13	ENSMUSG00000087460	4930401O12Rik
MSTRG.13621	26.3815	7.18482	1.42193	1.15172e-09	1.10801e-06	3	ENSMUSG00000103408	Gm37933

## Sheet: normalized _counts
WT1	WT2	WT3	Prm2∆c/+_1	Prm2∆c/+_2	Prm2∆c/+_3	Prm2∆c/-_1	Prm2∆c/-_2	Prm2∆c/-_3	ens_gene	chromosome	gene_id	ext_gene	type
0	0	0	0	0	0	0	0	0	ENSMUSG00000000003	X	ENSMUSG00000000003	Pbsn	protein_coding
30.1532	41.6186	25.8774	38.9938	38.6282	62.6052	42.2632	37.6214	44.8936	ENSMUSG00000000056	11	ENSMUSG00000000056	Narf	protein_coding
0	0	4.70498	10.8316	20.5469	24.2343	9.18766	10.1891	0	ENSMUSG00000000058	6	ENSMUSG00000000058	Cav2	protein_coding
14.3587	30.0579	17.2516	16.2474	20.5469	22.2148	21.1316	25.0809	19.8367	ENSMUSG00000000093	11	ENSMUSG00000000093	Tbx2	protein_coding
2.87174	4.62429	3.92081	4.33264	0	0	15.619	9.40535	0	ENSMUSG00000000094	11	ENSMUSG00000000094	Tbx4	protein_coding
10.0511	8.0925	0	3.24948	0	2.6927	0	5.48645	0	ENSMUSG00000000126	11	ENSMUSG00000000126	Wnt9a	protein_coding
0	15.0289	21.1724	0	0	8.07809	15.619	9.40535	0	ENSMUSG00000000142	11	ENSMUSG00000000142	Axin2	protein_coding
0	0	0	0	0	0	0	0	0	ENSMUSG00000000182	6	ENSMUSG00000000182	Fgf23	protein_coding
0	0	0	3.24948	8.21876	0	0	0	0	ENSMUSG00000000183	6	ENSMUSG00000000183	Fgf6	protein_coding
8.61521	0	2.35249	4.33264	2.46563	13.4635	19.2941	5.48645	3.13211	ENSMUSG00000000197	14	ENSMUSG00000000197	Nalcn	protein_coding
10.0511	20.8093	0	0	13.9719	8.07809	45.0195	5.48645	9.39633	ENSMUSG00000000202	11	ENSMUSG00000000202	Btbd17	protein_coding
0	0	0	0	0	0	0	0	0	ENSMUSG00000000204	11	ENSMUSG00000000204	Slfn4	protein_coding
0	0	4.70498	0	0	0	0	0	0	ENSMUSG00000000214	7	ENSMUSG00000000214	Th	protein_coding
2.87174	0	0	3.24948	0	2.6927	0	0	0	ENSMUSG00000000215	7	ENSMUSG00000000215	Ins2	protein_coding
0	0	0	0	0	1.34635	0	0	0	ENSMUSG00000000216	7	ENSMUSG00000000216	Scnn1g	protein_coding
18.6663	25.4336	39.9923	21.6632	23.0125	33.6587	40.4257	6.27023	12.5284	ENSMUSG00000000223	X	ENSMUSG00000000223	Drp2	protein_coding
0	0	1.56833	0	0	0	0	0	0	ENSMUSG00000000244	7	ENSMUSG00000000244	Tspan32	protein_coding
0	0	0	0	0	0	0	0	0	ENSMUSG00000000248	6	ENSMUSG00000000248	Clec2g	protein_coding
0	0	0	0	0	0	0	0	0	ENSMUSG00000000263	11	ENSMUSG00000000263	Glra1	protein_coding
8.61521	11.5607	7.05747	3.24948	7.39688	8.75127	3.67506	3.13512	6.26422	ENSMUSG00000000266	X	ENSMUSG00000000266	Mid2	protein_coding
14.3587	3.46822	3.13665	9.74844	0	5.3854	11.0252	7.05401	0	ENSMUSG00000000290	10	ENSMUSG00000000290	Itgb2	protein_coding
0	11.5607	21.1724	20.58	15.6156	14.1367	27.563	21.9458	0	ENSMUSG00000000303	8	ENSMUSG00000000303	Cdh1	protein_coding
10.0511	5.78036	9.40995	17.3306	4.93126	8.75127	9.18766	21.162	5.22019	ENSMUSG00000000305	2	ENSMUSG00000000305	Cdh4	protein_coding
0	0	0	0	0	0	0	0	0	ENSMUSG00000000308	2	ENSMUSG00000000308	Ckmt1	protein_coding
0	0	0	0	0	0	0	0	0	ENSMUSG00000000381	11	ENSMUSG00000000381	Wap	protein_coding
0	0	14.1149	4.33264	18.9031	2.6927	7.35013	14.108	0	ENSMUSG00000000386	16	ENSMUSG00000000386	Mx1	polymorphic_pseudogene
0	0	0	0	0	0	0	0	0	ENSMUSG00000000392	2	ENSMUSG00000000392	Fap	protein_coding
0	0	0	0	0	0	0	0	0	ENSMUSG00000000394	2	ENSMUSG00000000394	Gcg	protein_coding
8.61521	8.0925	11.7624	11.9148	5.75313	0	9.18766	10.1891	12.5284	ENSMUSG00000000402	X	ENSMUSG00000000402	Egfl6	protein_coding
21.538	17.3411	47.8339	14.0811	9.04064	10.7708	38.5882	34.4863	26.1009	ENSMUSG00000000416	6	ENSMUSG00000000416	Cttnbp2	protein_coding
0	0	0	0	0	0	0	0	0	ENSMUSG00000000435	10	ENSMUSG00000000435	Myf5	protein_coding
0	0	0	12.9979	11.5063	0	0	0	0	ENSMUSG00000000440	6	ENSMUSG00000000440	Pparg	protein_coding
15.7945	12.7168	21.1724	30.3285	13.15	11.444	0	12.5405	15.6606	ENSMUSG00000000489	15	ENSMUSG00000000489	Pdgfb	protein_coding
27.2815	40.4625	28.2299	27.079	23.0125	26.2538	41.3445	15.6756	20.8807	ENSMUSG00000000530	15	ENSMUSG00000000530	Acvrl1	protein_coding
0	0	7.05747	0	3.2875	7.40492	0	0	11.4844	ENSMUSG00000000544	1	ENSMUSG00000000544	Gpa33	protein_coding
0	0	0	0	0	0	0	0	0	ENSMUSG00000000555	15	ENSMUSG00000000555	Itga5	protein_coding
0	4.62429	0	0	0	0	0	0	0	ENSMUSG00000000560	5	ENSMUSG00000000560	Gabra2	protein_coding
0	28.9018	25.0932	38.9938	18.9031	19.5221	13.7815	16.4594	25.0569	ENSMUSG00000000617	11	ENSMUSG00000000617	Grm6	protein_coding
24.4097	0	7.05747	11.9148	10.6844	2.6927	9.18766	10.9729	12.5284	ENSMUSG00000000627	6	ENSMUSG00000000627	Sema4f	protein_coding
0	0	7.05747	0	0	2.01952	0	0	0	ENSMUSG00000000673	17	ENSMUSG00000000673	Haao	protein_coding
0	0	0	0	0	0	0	0	0	ENSMUSG00000000701	12	ENSMUSG00000000701	Tcl1b5	protein_coding
0	0	0	0	0	0	4.59383	0	0	ENSMUSG00000000706	13	ENSMUSG00000000706	Btn1a1	protein_coding
0	17.3411	0	0	0	0	22.9692	0	7.30826	ENSMUSG00000000732	10	ENSMUSG00000000732	Icosl	protein_coding
0	0	0	2.16632	0	0	0	0	0	ENSMUSG00000000791	8	ENSMUSG00000000791	Il12rb1	protein_coding
0	0	0	8.66528	0	0	0	3.13512	0	ENSMUSG00000000792	8	ENSMUSG00000000792	Slc5a5	protein_coding
50.2554	45.0868	52.5389	36.8274	26.3	34.3319	33.0756	36.0538	49.0697	ENSMUSG00000000794	3	ENSMUSG00000000794	Kcnn3	protein_coding
4.3076	0	11.7624	0	4.93126	9.42444	5.5126	0	0	ENSMUSG00000000817	1	ENSMUSG00000000817	Fasl	protein_coding
0	0	0	0	0	0	0	6.27023	0	ENSMUSG00000000869	11	ENSMUSG00000000869	Il4	protein_coding
12.9228	0	0	0	0	0	0	0	0	ENSMUSG00000000889	2	ENSMUSG00000000889	Dbh	protein_coding
0	0	0	0	0	0	4.59383	0	0	ENSMUSG00000000938	6	ENSMUSG00000000938	Hoxa10	protein_coding
0	0	0	0	0	0	0	0	0	ENSMUSG00000000982	11	ENSMUSG00000000982	Ccl3	protein_coding
0	0	0	0	0	5.3854	0	0	0	ENSMUSG00000000983	11	ENSMUSG00000000983	Wfdc18	protein_coding
0	0	0	0	0	0	0	0	0	ENSMUSG00000001023	3	ENSMUSG00000001023	S100a5	protein_coding
0	0	0	0	2.46563	0	0	10.1891	0	ENSMUSG00000001027	11	ENSMUSG00000001027	Scn4a	protein_coding
4.3076	19.6532	0	4.33264	0	10.7708	12.8627	5.48645	5.22019	ENSMUSG00000001029	11	ENSMUSG00000001029	Icam2	protein_coding
0	0	0	0	0	0	0	0	0	ENSMUSG00000001103	11	ENSMUSG00000001103	Sebox	protein_coding
34.4608	42.7747	33.719	33.578	26.3	41.7368	27.563	35.2701	33.4092	ENSMUSG00000001119	10	ENSMUSG00000001119	Col6a1	protein_coding
0	0	0	0	5.75313	8.75127	0	3.13512	0	ENSMUSG00000001128	X	ENSMUSG00000001128	Cfp	protein_coding
0	0	0	0	0	0	0	0	0	ENSMUSG00000001155	10	ENSMUSG00000001155	Ftcd	protein_coding
7.17934	0	8.62579	6.49896	0	12.7903	6.43136	0	6.26422	ENSMUSG00000001166	5	ENSMUSG00000001166	Oas1c	protein_coding
0	0	0	0	0	0	4.59383	0	0	ENSMUSG00000001168	5	ENSMUSG00000001168	Oas1h	protein_coding
34.4608	50.8672	36.8557	46.5759	51.7782	39.0441	28.4818	25.0809	44.8936	ENSMUSG00000001173	X	ENSMUSG00000001173	Ocrl	protein_coding
0	0	0	0	0	1.34635	0	0	0	ENSMUSG00000001225	12	ENSMUSG00000001225	Slc26a3	protein_coding
0	12.7168	0	0	0	0	4.59383	7.83779	4.17615	ENSMUSG00000001227	17	ENSMUSG00000001227	Sema6b	protein_coding
0	0	4.70498	0	0	4.03905	0	2.35134	5.22019	ENSMUSG00000001249	7	ENSMUSG00000001249	Hpn	protein_coding
0	0	0	0	0	0	0	0	0	ENSMUSG00000001260	5	ENSMUSG00000001260	Gabrg1	protein_coding
0	0	0	0	0	0	0	0	0	ENSMUSG00000001281	15	ENSMUSG00000001281	Itgb7	protein_coding
15.7945	24.2775	36.0715	0	27.9438	0	47.7758	0	20.8807	ENSMUSG00000001288	15	ENSMUSG00000001288	Rarg	protein_coding
0	5.78036	0	9.74844	0	0	0	4.70267	0	ENSMUSG00000001444	11	ENSMUSG00000001444	Tbx21	protein_coding
0	0	0	0	0	0	0	0	0	ENSMUSG00000001496	12	ENSMUSG00000001496	Nkx2-1	protein_coding
11.4869	21.9654	8.62579	11.9148	23.0125	1.34635	7.35013	3.91889	10.4404	ENSMUSG00000001504	13	ENSMUSG00000001504	Irx2	protein_coding
51.6912	68.2083	57.2439	70.4054	52.6001	91.5517	66.1512	62.7023	61.5982	ENSMUSG00000001506	11	ENSMUSG00000001506	Col1a1	protein_coding
0	0	10.1941	0	0	15.483	16.5378	0	0	ENSMUSG00000001507	11	ENSMUSG00000001507	Itga3	protein_coding
0	0	0	0	0	0	0	0	0	ENSMUSG00000001510	11	ENSMUSG00000001510	Dlx3	protein_coding
0	0	0	0	0	0	15.619	18.8107	0	ENSMUSG00000001566	5	ENSMUSG00000001566	Mnx1	protein_coding
30.1532	32.37	40.7765	33.578	27.1219	22.2148	51.4509	39.9727	29.233	ENSMUSG00000001588	11	ENSMUSG00000001588	Acap1	protein_coding
0	0	0	3.24948	0	0	0	2.35134	0	ENSMUSG00000001655	15	ENSMUSG00000001655	Hoxc13	protein_coding
0	0	0	0	0	0	0	0	0	ENSMUSG00000001656	15	ENSMUSG00000001656	Hoxc11	protein_coding
0	0	0	0	0	0	0	0	0	ENSMUSG00000001670	8	ENSMUSG00000001670	Tat	protein_coding
0	12.7168	4.70498	6.49896	5.75313	0	0	0	7.30826	ENSMUSG00000001672	8	ENSMUSG00000001672	Marveld3	protein_coding
0	0	5.48914	0	0	0	0	0	0	ENSMUSG00000001739	5	ENSMUSG00000001739	Cldn15	protein_coding
15.7945	25.4336	7.05747	16.2474	14.7938	22.8879	15.619	14.8918	32.3652	ENSMUSG00000001761	6	ENSMUSG00000001761	Smo	protein_coding
70.3575	26.5897	55.6756	53.0748	59.9969	71.3565	59.7198	48.5943	50.1138	ENSMUSG00000001768	2	ENSMUSG00000001768	Rin2	protein_coding
0	0	3.13665	0	0	2.6927	0	0	0	ENSMUSG00000001802	7	ENSMUSG00000001802	Lrp3	protein_coding
0	0	0	0	0	0	0	0	0	ENSMUSG00000001804	18	ENSMUSG00000001804	Dsg4	protein_coding
10.0511	9.24858	0	23.8295	12.3281	14.1367	0	9.40535	0	ENSMUSG00000001815	2	ENSMUSG00000001815	Evx2	protein_coding
0	0	0	0	0	0	0	0	0	ENSMUSG00000001819	2	ENSMUSG00000001819	Hoxd13	protein_coding
0	0	0	0	0	0	0	0	0	ENSMUSG00000001823	2	ENSMUSG00000001823	Hoxd12	protein_coding
0	0	3.92081	8.66528	4.10938	4.71222	0	14.108	0	ENSMUSG00000001865	3	ENSMUSG00000001865	Cpa3	protein_coding
0	0	0	0	6.57501	0	0	0	0	ENSMUSG00000001901	11	ENSMUSG00000001901	Kcnh6	protein_coding
0	0	0	0	0	0	0	0	0	ENSMUSG00000001943	9	ENSMUSG00000001943	Vsig2	protein_coding
4.3076	4.62429	4.70498	0	6.57501	13.4635	3.67506	6.27023	14.6165	ENSMUSG00000001986	X	ENSMUSG00000001986	Gria3	protein_coding
0	0	10.1941	0	11.5063	3.36587	5.5126	3.13512	8.3523	ENSMUSG00000002006	X	ENSMUSG00000002006	Pdzd4	protein_coding
0	13.8729	13.3308	0	0	0	10.1064	0	20.8807	ENSMUSG00000002020	12	ENSMUSG00000002020	Ltbp2	protein_coding
0	0	0	0	0	0	0	0	0	ENSMUSG00000002033	9	ENSMUSG00000002033	Cd3g	protein_coding
0	0	0	0	0	0	0	0	0	ENSMUSG00000002057	11	ENSMUSG00000002057	Foxn1	protein_coding
0	0	0	0	0	0	0	0	0	ENSMUSG00000002100	2	ENSMUSG00000002100	Mybpc3	protein_coding
0	8.0925	14.1149	9.74844	8.21876	8.75127	14.7003	10.9729	4.17615	ENSMUSG00000002204	7	ENSMUSG00000002204	Napsa	protein_coding
0	0	0	0	0	0	0	0	0	ENSMUSG00000002249	17	ENSMUSG00000002249	Tead3	protein_coding
0	0	3.92081	6.49896	0	6.73175	10.1064	0	16.7046	ENSMUSG00000002250	17	ENSMUSG00000002250	Ppard	protein_coding
0	0	1.56833	0	0	0	0	0	0	ENSMUSG00000002266	7	ENSMUSG00000002266	Zim1	protein_coding
0	0	10.1941	8.66528	3.2875	8.75127	11.944	0	0	ENSMUSG00000002346	8	ENSMUSG00000002346	Slc25a42	protein_coding
20.1021	20.8093	32.9348	43.3264	14.7938	41.7368	59.7198	32.9187	13.5725	ENSMUSG00000002428	3	ENSMUSG00000002428	Hltf	protein_coding
0	0	0	0	0	0	0	0	0	ENSMUSG00000002500	17	ENSMUSG00000002500	Rpl3l	protein_coding
0	0	0	3.24948	0	0	0	0	0	ENSMUSG00000002565	12	ENSMUSG00000002565	Scin	protein_coding
31.5891	32.37	39.2081	37.9106	17.2594	32.9856	33.9943	26.6485	25.0569	ENSMUSG00000002578	10	ENSMUSG00000002578	Ikzf4	protein_coding
0	0	0	0	0	0	0	0	0	ENSMUSG00000002588	6	ENSMUSG00000002588	Pon1	protein_coding
11.4869	5.78036	8.62579	5.4158	5.75313	0	9.18766	6.27023	0	ENSMUSG00000002617	17	ENSMUSG00000002617	Zfp40	protein_coding
0	0	0	0	0	0	0	0	0	ENSMUSG00000002633	5	ENSMUSG00000002633	Shh	protein_coding
0	9.24858	3.13665	4.33264	10.6844	6.73175	0	4.70267	0	ENSMUSG00000002791	17	ENSMUSG00000002791	Pdxk-ps	transcribed_unprocessed_pseudogene
10.0511	0	0	0	0	0	0	5.48645	0	ENSMUSG00000002808	13	ENSMUSG00000002808	Epdr1	protein_coding
60.3064	93.6418	70.5747	83.4033	59.1751	75.3955	121.277	85.4319	115.888	ENSMUSG00000002897	6	ENSMUSG00000002897	Il17ra	protein_coding
0	0	2.35249	3.24948	9.04064	2.6927	0	0	0	ENSMUSG00000002930	6	ENSMUSG00000002930	Ppp1r17	protein_coding
7.17934	0	1.56833	2.16632	18.0813	12.7903	11.0252	10.9729	9.39633	ENSMUSG00000002980	7	ENSMUSG00000002980	Bcam	protein_coding
53.1271	52.0232	43.129	10.8316	37.8063	47.7954	23.8879	44.6754	36.5413	ENSMUSG00000003154	6	ENSMUSG00000003154	Foxj2	protein_coding
0	0	6.2733	8.66528	3.2875	6.73175	0	0	0	ENSMUSG00000003198	17	ENSMUSG00000003198	Zfp959	protein_coding
8.61521	20.8093	12.5466	0	11.5063	0	5.5126	5.48645	5.22019	ENSMUSG00000003227	10	ENSMUSG00000003227	Edar	protein_coding
0	3.46822	8.62579	3.24948	9.86251	0	0	4.70267	0	ENSMUSG00000003233	16	ENSMUSG00000003233	Dvl3	protein_coding
0	8.0925	6.2733	6.49896	17.2594	0	20.2129	7.05401	4.17615	ENSMUSG00000003273	7	ENSMUSG00000003273	Car11	protein_coding
90.4597	108.671	67.438	71.4886	62.4626	78.7614	52.3697	77.5941	73.0826	ENSMUSG00000003279	17	ENSMUSG00000003279	Dlgap1	protein_coding
0	15.0289	3.13665	0	6.57501	4.03905	6.43136	6.27023	0	ENSMUSG00000003282	4	ENSMUSG00000003282	Plag1	protein_coding
0	0	5.48914	6.49896	9.86251	0	0	0	0	ENSMUSG00000003283	2	ENSMUSG00000003283	Hck	protein_coding
14.3587	9.24858	22.7407	35.7443	0	34.3319	11.0252	28.216	16.7046	ENSMUSG00000003309	9	ENSMUSG00000003309	Ap1m2	protein_coding
0	0	0	0	0	0	0	1.56756	0	ENSMUSG00000003379	7	ENSMUSG00000003379	Cd79a	protein_coding
58.8706	42.7747	72.9271	30.3285	38.6282	47.7954	7.35013	42.3241	22.9688	ENSMUSG00000003382	3	ENSMUSG00000003382	Etv3	protein_coding
8.61521	12.7168	5.48914	14.0811	5.75313	15.483	7.35013	9.40535	4.17615	ENSMUSG00000003418	2	ENSMUSG00000003418	St8sia6	protein_coding
0	0	0	0	0	3.36587	0	0	0	ENSMUSG00000003469	14	ENSMUSG00000003469	Phyhip	protein_coding
0	0	0	0	0	0	0	0	3.13211	ENSMUSG00000003476	6	ENSMUSG00000003476	Crhr2	protein_coding
0	0	0	0	0	0	0	7.83779	4.17615	ENSMUSG00000003477	6	ENSMUSG00000003477	Inmt	protein_coding
0	0	0	0	0	0	0	0	0	ENSMUSG00000003505	7	ENSMUSG00000003505	Psg18	protein_coding
7.17934	16.185	21.1724	10.8316	9.04064	10.7708	24.8067	8.62157	6.26422	ENSMUSG00000003545	7	ENSMUSG00000003545	Fosb	protein_coding
53.1271	56.6475	87.0421	42.2432	57.5313	53.854	78.0951	43.1078	36.5413	ENSMUSG00000003575	8	ENSMUSG00000003575	Crtc1	protein_coding
0	0	0	0	13.15	0	0	11.7567	0	ENSMUSG00000003657	8	ENSMUSG00000003657	Calb2	protein_coding
0	0	0	0	0	0	0	0	0	ENSMUSG00000003665	17	ENSMUSG00000003665	Has1	protein_coding
5.74347	0	0	6.49896	2.46563	3.36587	0	0	0	ENSMUSG00000003746	10	ENSMUSG00000003746	Man1a	protein_coding
96.2031	55.4915	99.5887	111.565	94.5157	107.035	89.1203	105.81	113.8	ENSMUSG00000003847	8	ENSMUSG00000003847	Nfat5	protein_coding
0	0	1.56833	0	3.2875	0	0	0	0	ENSMUSG00000003882	15	ENSMUSG00000003882	Il7r	protein_coding
18.6663	26.5897	16.4674	14.0811	8.21876	20.1952	11.0252	13.3242	16.7046	ENSMUSG00000003934	11	ENSMUSG00000003934	Efnb3	protein_coding
30.1532	25.4336	21.9566	17.3306	27.9438	24.9075	22.0504	14.8918	9.39633	ENSMUSG00000003949	11	ENSMUSG00000003949	Hlf	protein_coding
0	0	0	0	0	0	0	0	0	ENSMUSG00000003974	5	ENSMUSG00000003974	Grm3	protein_coding
0	0	0	0	0	0	0	0.783779	0	ENSMUSG00000004031	1	ENSMUSG00000004031	Brinp2	protein_coding
0	0	0	0	0	0	0	0	0	ENSMUSG00000004038	3	ENSMUSG00000004038	Gstm3	protein_coding
0	0	0	9.74844	0	18.1757	0	4.70267	0	ENSMUSG00000004098	9	ENSMUSG00000004098	Col5a3	protein_coding
4.3076	4.62429	8.62579	16.2474	8.21876	5.3854	15.619	10.1891	6.26422	ENSMUSG00000004110	1	ENSMUSG00000004110	Cacna1e	protein_coding
0	0	9.40995	11.9148	0	0	4.59383	3.91889	0	ENSMUSG00000004113	2	ENSMUSG00000004113	Cacna1b	protein_coding
38.7684	53.1793	78.4163	47.659	50.1344	53.1808	49.6134	73.6752	70.9945	ENSMUSG00000004151	12	ENSMUSG00000004151	Etv1	protein_coding
12.9228	25.4336	24.309	15.1642	14.7938	24.9075	22.9692	23.5134	8.3523	ENSMUSG00000004231	19	ENSMUSG00000004231	Pax2	protein_coding
20.1021	28.9018	24.309	22.7464	34.5188	18.8489	27.563	13.3242	15.6606	ENSMUSG00000004233	3	ENSMUSG00000004233	Wars2	protein_coding
11.4869	19.6532	31.3665	20.58	13.9719	11.444	9.18766	21.9458	27.145	ENSMUSG00000004266	6	ENSMUSG00000004266	Ptpn6	protein_coding
0	0	0	0	0	0	0	0	0	ENSMUSG00000004296	11	ENSMUSG00000004296	Il12b	protein_coding
18.6663	12.7168	25.0932	16.2474	7.39688	14.1367	13.7815	5.48645	10.4404	ENSMUSG00000004328	7	ENSMUSG00000004328	Hif3a	protein_coding
0	0	0	0	0	0	0	0	0	ENSMUSG00000004344	13	ENSMUSG00000004344	Gpx5	protein_coding
0	0	3.13665	0	0	0	0	0	0	ENSMUSG00000004359	10	ENSMUSG00000004359	Spic	protein_coding
0	9.24858	2.35249	14.0811	0	0	2.7563	14.8918	0	ENSMUSG00000004360	10	ENSMUSG00000004360	9330159F19Rik	protein_coding
0	0	0	0	0	0	0	0	0	ENSMUSG00000004366	16	ENSMUSG00000004366	Sst	protein_coding
57.4347	48.555	29.014	32.4948	31.2313	54.5271	0	37.6214	29.233	ENSMUSG00000004383	8	ENSMUSG00000004383	Large1	protein_coding
28.7174	9.24858	33.719	19.4969	4.10938	14.8098	31.2381	28.216	14.6165	ENSMUSG00000004500	7	ENSMUSG00000004500	Zfp324	protein_coding
11.4869	0	8.62579	0	0	0	10.1064	7.05401	10.4404	ENSMUSG00000004540	7	ENSMUSG00000004540	Psg17	protein_coding
0	0	0	0	0	6.05857	0	0	6.26422	ENSMUSG00000004552	1	ENSMUSG00000004552	Ctse	protein_coding
35.8967	24.2775	14.1149	0	6.57501	20.1952	25.7255	12.5405	11.4844	ENSMUSG00000004609	7	ENSMUSG00000004609	Cd33	protein_coding
0	0	0	0	0	0	0	0	0	ENSMUSG00000004612	7	ENSMUSG00000004612	Nkg7	protein_coding
0	0	0	0	0	0	0	0	0	ENSMUSG00000004613	7	ENSMUSG00000004613	Lim2	NA
0	0	0	0	0	0	0	0	0	ENSMUSG00000004651	7	ENSMUSG00000004651	Tyr	protein_coding
0	0	0	0	0	0	0	0	0	ENSMUSG00000004654	6	ENSMUSG00000004654	Ghrhr	protein_coding
0	0	0	0	0	0	0	0	0	ENSMUSG00000004655	6	ENSMUSG00000004655	Aqp1	protein_coding
10.0511	0	3.92081	11.9148	10.6844	0	5.5126	2.35134	0	ENSMUSG00000004668	11	ENSMUSG00000004668	Abca13	protein_coding
0	0	0	0	0	0	0	3.91889	0	ENSMUSG00000004707	1	ENSMUSG00000004707	Ly9	protein_coding
0	0	0	0	10.6844	0	0	0	6.26422	ENSMUSG00000004709	1	ENSMUSG00000004709	Cd244	protein_coding
0	8.0925	20.3882	19.4969	21.3688	12.1171	0	19.5945	0	ENSMUSG00000004730	17	ENSMUSG00000004730	Adgre1	protein_coding
0	0	5.48914	9.74844	5.75313	0	0	0	0	ENSMUSG00000004814	5	ENSMUSG00000004814	Ccl24	protein_coding
0	0	0	0	0	0	0	0	0	ENSMUSG00000004821	5	ENSMUSG00000004821	Tmed11	protein_coding
0	0	0	0	0	0	0	0	0	ENSMUSG00000004842	16	ENSMUSG00000004842	Pou1f1	protein_coding
7.17934	0	9.40995	4.33264	18.0813	6.05857	9.18766	10.1891	8.3523	ENSMUSG00000004872	1	ENSMUSG00000004872	Pax3	protein_coding
0	0	0	0	0	0	0	0	0	ENSMUSG00000004885	3	ENSMUSG00000004885	Crabp2	protein_coding
12.9228	31.2139	5.48914	8.66528	0	12.7903	16.5378	0	9.39633	ENSMUSG00000004891	3	ENSMUSG00000004891	Nes	protein_coding
0	0	2.35249	0	0	0	0	0	0	ENSMUSG00000004892	3	ENSMUSG00000004892	Bcan	protein_coding
0	24.2775	20.3882	27.079	12.3281	17.5025	6.43136	16.4594	10.4404	ENSMUSG00000004933	10	ENSMUSG00000004933	Matk	protein_coding
0	0	6.2733	0	0	0	0	7.05401	0	ENSMUSG00000004948	5	ENSMUSG00000004948	Zp3	protein_coding
30.1532	3.46822	15.6833	4.33264	25.4782	6.73175	18.3753	25.0809	4.17615	ENSMUSG00000004952	5	ENSMUSG00000004952	Rasa4	protein_coding
0	5.78036	2.35249	0	0	2.6927	0	0	5.22019	ENSMUSG00000005087	2	ENSMUSG00000005087	Cd44	protein_coding
45.9478	8.0925	21.9566	19.4969	17.2594	28.2733	19.2941	9.40535	26.1009	ENSMUSG00000005124	15	ENSMUSG00000005124	Wisp1	protein_coding
0	0	0	0	0	0	0	0	0	ENSMUSG00000005232	2	ENSMUSG00000005232	G6pc2	protein_coding
8.61521	16.185	23.5249	0	32.875	13.4635	22.0504	11.7567	9.39633	ENSMUSG00000005251	16	ENSMUSG00000005251	Ripk4	protein_coding
0	0	0	0	0	23.5611	0	0	0	ENSMUSG00000005320	13	ENSMUSG00000005320	Fgfr4	protein_coding
0	6.93643	0	0	0	0	2.7563	0	0	ENSMUSG00000005338	1	ENSMUSG00000005338	Cadm3	protein_coding
0	0	0	0	0	0	0	0	0	ENSMUSG00000005339	1	ENSMUSG00000005339	Fcer1a	protein_coding
0	0	0	0	0	0	0	0	0	ENSMUSG00000005355	10	ENSMUSG00000005355	Casp14	protein_coding
0	0	0	0	0	0	0	0	0	ENSMUSG00000005357	10	ENSMUSG00000005357	Slc1a6	protein_coding
18.6663	4.62429	7.05747	14.0811	4.93126	8.75127	8.2689	13.3242	0	ENSMUSG00000005364	6	ENSMUSG00000005364	Il5ra	protein_coding
44.5119	28.9018	44.6973	33.578	36.9844	34.3319	36.7506	36.0538	27.145	ENSMUSG00000005373	5	ENSMUSG00000005373	Mlxipl	protein_coding
0	0	0	0	0	0	0	5.48645	0	ENSMUSG00000005503	6	ENSMUSG00000005503	Evx1	protein_coding
0	0	0	0	4.10938	0	0	0	0	ENSMUSG00000005540	8	ENSMUSG00000005540	Fcer2a	protein_coding
0	0	0	0	0	0	0	0	0	ENSMUSG00000005547	7	ENSMUSG00000005547	Cyp2a5	protein_coding
20.1021	27.7457	24.309	15.1642	13.15	19.5221	18.3753	37.6214	4.17615	ENSMUSG00000005553	7	ENSMUSG00000005553	Atp4a	protein_coding
33.025	16.185	13.3308	0	0	16.8294	15.619	20.3783	10.4404	ENSMUSG00000005611	7	ENSMUSG00000005611	Mrvi1	protein_coding
0	0	0	0	0	0	0	0	0	ENSMUSG00000005649	7	ENSMUSG00000005649	Cabp5	protein_coding
71.7934	39.3065	55.6756	50.9085	25.4782	52.5076	50.5321	14.8918	35.4973	ENSMUSG00000005672	5	ENSMUSG00000005672	Kit	protein_coding
15.7945	28.9018	35.2873	30.3285	3.2875	14.8098	3.67506	14.8918	18.7927	ENSMUSG00000005682	10	ENSMUSG00000005682	Pan2	protein_coding
7.17934	0	9.40995	0	0	6.73175	0	0	11.4844	ENSMUSG00000005696	X	ENSMUSG00000005696	Sh2d1a	protein_coding
0	13.8729	0	0	0	9.42444	0	0	0	ENSMUSG00000005716	15	ENSMUSG00000005716	Pvalb	protein_coding
0	20.8093	0	12.9979	0	15.483	22.9692	0	0	ENSMUSG00000005718	16	ENSMUSG00000005718	Tfap4	protein_coding
0	0	0	0	0	0	0	0	0	ENSMUSG00000005800	9	ENSMUSG00000005800	Mmp8	protein_coding
0	0	0	0	0	0	0	0	0	ENSMUSG00000005824	17	ENSMUSG00000005824	Tnfsf14	protein_coding
0	0	0	0	0	0	0	0	0	ENSMUSG00000005864	X	ENSMUSG00000005864	Cnga2	protein_coding
0	0	0	0	0	0	0	0	0	ENSMUSG00000005891	13	ENSMUSG00000005891	Prl4a1	protein_coding
11.4869	0	8.62579	12.9979	13.15	0	6.43136	14.8918	6.26422	ENSMUSG00000005892	6	ENSMUSG00000005892	Trh	protein_coding
11.4869	31.2139	16.4674	12.9979	13.9719	6.73175	6.43136	23.5134	11.4844	ENSMUSG00000005917	11	ENSMUSG00000005917	Otx1	protein_coding
0	12.7168	14.1149	20.58	11.5063	29.6197	22.0504	20.3783	12.5284	ENSMUSG00000005951	11	ENSMUSG00000005951	Shpk	protein_coding
33.025	0	15.6833	22.7464	16.4375	31.6392	32.1568	2.35134	28.189	ENSMUSG00000005952	11	ENSMUSG00000005952	Trpv1	protein_coding
63.1782	2.31214	7.05747	54.158	35.3407	2.01952	1.83753	1.56756	3.13211	ENSMUSG00000005958	16	ENSMUSG00000005958	Ephb3	protein_coding
11.4869	19.6532	25.0932	31.4116	4.10938	15.483	13.7815	19.5945	4.17615	ENSMUSG00000005986	19	ENSMUSG00000005986	Ankrd13d	protein_coding
0	0	0	0	0	0	0	0	0	ENSMUSG00000005994	4	ENSMUSG00000005994	Tyrp1	protein_coding
0	0	0	4.33264	0	0	0	0	0	ENSMUSG00000006056	11	ENSMUSG00000006056	Calcoco2	protein_coding
0	17.3411	7.05747	14.0811	0	0	8.2689	0	0	ENSMUSG00000006154	7	ENSMUSG00000006154	Eps8l1	protein_coding
0	0	0	0	0	0	0	0	0	ENSMUSG00000006179	13	ENSMUSG00000006179	Prss16	protein_coding
0	0	0	0	8.21876	0	0	0	0	ENSMUSG00000006200	X	ENSMUSG00000006200	Rhox6	protein_coding
0	0	0	0	0	0	0	0	0	ENSMUSG00000006216	4	ENSMUSG00000006216	Clcnkb	protein_coding
18.6663	27.7457	22.7407	22.7464	23.0125	18.1757	28.4818	36.8376	33.4092	ENSMUSG00000006219	4	ENSMUSG00000006219	Fblim1	protein_coding
15.7945	0	0	23.8295	21.3688	0	3.67506	0	0	ENSMUSG00000006235	9	ENSMUSG00000006235	Epor	protein_coding
0	0	0	0	0	0	0	0	0	ENSMUSG00000006270	19	ENSMUSG00000006270	Vax1	protein_coding
8.61521	17.3411	0	8.66528	0	27.6002	0	13.3242	11.4844	ENSMUSG00000006288	14	ENSMUSG00000006288	Ttc5	protein_coding
0	0	0	0	0	0	0	0	0	ENSMUSG00000006313	7	ENSMUSG00000006313	Upk1a	protein_coding
0	0	12.5466	21.6632	10.6844	23.5611	8.2689	16.4594	13.5725	ENSMUSG00000006342	10	ENSMUSG00000006342	Susd2	protein_coding
11.4869	0	18.0357	18.4137	23.0125	10.0976	13.7815	14.108	19.8367	ENSMUSG00000006344	10	ENSMUSG00000006344	Ggt5	protein_coding
14.3587	0	33.719	18.4137	0	18.1757	22.0504	18.0269	24.0129	ENSMUSG00000006345	10	ENSMUSG00000006345	Ggt1	protein_coding
4.3076	6.93643	9.40995	7.58212	8.21876	10.0976	0	3.91889	7.30826	ENSMUSG00000006386	4	ENSMUSG00000006386	Tek	protein_coding
0	0	0	0	0	0	0	0	0	ENSMUSG00000006389	4	ENSMUSG00000006389	Mpl	protein_coding
41.6402	0	18.8199	30.3285	41.9157	25.5806	29.4005	6.27023	19.8367	ENSMUSG00000006445	4	ENSMUSG00000006445	Epha2	protein_coding
0	0	0	4.33264	7.39688	2.6927	0	0	0	ENSMUSG00000006462	2	ENSMUSG00000006462	A530013C23Rik	lncRNA
0	0	10.9783	0	0	0	0	0	0	ENSMUSG00000006469	2	ENSMUSG00000006469	Slc34a3	protein_coding
0	0	0	0	0	0	0	0	0	ENSMUSG00000006488	13	ENSMUSG00000006488	Prl7a1	protein_coding
0	0	0	0	0	0	0	0	0	ENSMUSG00000006490	13	ENSMUSG00000006490	Prl8a9	protein_coding
5.74347	0	0	0	0	8.75127	11.0252	6.27023	8.3523	ENSMUSG00000006522	14	ENSMUSG00000006522	Itih3	protein_coding
0	0	0	0	0	0	0	0	0	ENSMUSG00000006529	14	ENSMUSG00000006529	Itih1	protein_coding
0	0	6.2733	0	0	0	12.8627	0	0	ENSMUSG00000006538	1	ENSMUSG00000006538	Ihh	protein_coding
8.61521	0	7.84163	4.33264	0	9.42444	4.59383	0	0	ENSMUSG00000006542	1	ENSMUSG00000006542	Prkag3	protein_coding
15.7945	39.3065	20.3882	32.4948	22.1906	27.6002	13.7815	23.5134	21.9248	ENSMUSG00000006567	8	ENSMUSG00000006567	Atp7b	protein_coding
0	0	0	0	0	0	0	0	0	ENSMUSG00000006570	8	ENSMUSG00000006570	Defb2	protein_coding
12.9228	0	3.92081	3.24948	0	0	5.5126	0	4.17615	ENSMUSG00000006574	11	ENSMUSG00000006574	Slc4a1	protein_coding
24.4097	21.9654	79.2004	22.7464	41.0938	15.483	32.1568	63.4861	40.7174	ENSMUSG00000006576	1	ENSMUSG00000006576	Slc4a3	protein_coding
10.0511	0	10.9783	9.74844	27.1219	7.40492	18.3753	14.8918	12.5284	ENSMUSG00000006642	5	ENSMUSG00000006642	Tcf23	protein_coding
20.1021	16.185	37.6398	29.2453	36.1625	33.6587	44.1008	42.3241	32.3652	ENSMUSG00000006678	X	ENSMUSG00000006678	Pola1	protein_coding
30.1532	38.1504	58.028	36.8274	54.2438	10.0976	50.5321	32.1349	30.2771	ENSMUSG00000006711	13	ENSMUSG00000006711	D130043K22Rik	protein_coding
0	0	0	0	0	0	0	0	0	ENSMUSG00000006724	10	ENSMUSG00000006724	Cyp27b1	protein_coding
0	0	0	7.58212	7.39688	10.0976	0	0	0	ENSMUSG00000006764	10	ENSMUSG00000006764	Tph2	protein_coding
0	0	0	0	0	0	0	0	0	ENSMUSG00000006948	7	ENSMUSG00000006948	Klk4	protein_coding
20.1021	0	4.70498	10.8316	16.4375	9.42444	0	0	0	ENSMUSG00000006958	16	ENSMUSG00000006958	Chrd	protein_coding
0	0	0	0	0	0	0	0	0	ENSMUSG00000007021	17	ENSMUSG00000007021	Syngr3	protein_coding
0	0	0	0	0	0	0	3.13512	0	ENSMUSG00000007034	17	ENSMUSG00000007034	Slc44a4	protein_coding
0	0	0	0	0	0	0	0	0	ENSMUSG00000007209	7	ENSMUSG00000007209	Ceacam9	protein_coding
17.2304	12.7168	19.6041	8.66528	15.6156	25.5806	18.3753	21.162	17.7486	ENSMUSG00000007379	3	ENSMUSG00000007379	Dennd2c	protein_coding
0	0	0	0	0	0	0	0	0	ENSMUSG00000007480	18	ENSMUSG00000007480	Mc5r	protein_coding
0	0	8.62579	6.49896	0	6.05857	0	10.9729	0	ENSMUSG00000007594	8	ENSMUSG00000007594	Hapln4	protein_coding
21.538	24.2775	3.13665	22.7464	34.5188	28.9465	29.4005	25.0809	24.0129	ENSMUSG00000007610	8	ENSMUSG00000007610	Gtpbp3	protein_coding
0	0	0	0	0	0	0	0	0	ENSMUSG00000007653	11	ENSMUSG00000007653	Gabrb2	protein_coding
35.8967	41.6186	25.8774	19.4969	20.5469	23.5611	0	0	27.145	ENSMUSG00000007655	6	ENSMUSG00000007655	Cav1	protein_coding
12.9228	2.31214	4.70498	2.16632	0.821876	2.6927	9.18766	0	3.13211	ENSMUSG00000007805	1	ENSMUSG00000007805	Twist2	protein_coding
0	0	0	0	0	0	2.7563	0	0	ENSMUSG00000007877	11	ENSMUSG00000007877	Tcap	protein_coding
0	9.24858	4.70498	2.16632	4.10938	4.71222	8.2689	7.05401	12.5284	ENSMUSG00000007908	9	ENSMUSG00000007908	Hmgcll1	protein_coding
14.3587	8.0925	21.1724	28.1622	21.3688	22.8879	24.8067	21.9458	20.8807	ENSMUSG00000008153	6	ENSMUSG00000008153	Clstn3	protein_coding
0	0	0	0	0	0	0	0	0	ENSMUSG00000008193	7	ENSMUSG00000008193	Spib	protein_coding
33.025	33.5261	28.2299	25.9958	17.2594	28.2733	18.3753	18.0269	37.5853	ENSMUSG00000008206	8	ENSMUSG00000008206	Cers4	protein_coding
10.0511	8.0925	7.84163	9.74844	17.2594	6.05857	11.944	23.5134	19.8367	ENSMUSG00000008318	7	ENSMUSG00000008318	Relt	protein_coding
0	27.7457	21.9566	29.2453	29.5875	30.966	36.7506	26.6485	24.0129	ENSMUSG00000008435	7	ENSMUSG00000008435	Rdh13	protein_coding
0	18.4972	4.70498	8.66528	4.10938	6.73175	0	0	0	ENSMUSG00000008461	7	ENSMUSG00000008461	Fut1	protein_coding
5.74347	0	3.13665	0	0	5.3854	0	0	4.17615	ENSMUSG00000008590	9	ENSMUSG00000008590	Htr3b	protein_coding
0	0	0	0	0	0	0	0	0	ENSMUSG00000008601	3	ENSMUSG00000008601	Rab25	protein_coding
0	27.7457	3.92081	0	0	0	0	0	0	ENSMUSG00000008658	16	ENSMUSG00000008658	Rbfox1	protein_coding
0	0	0	0	0	0	0	0	0	ENSMUSG00000008789	7	ENSMUSG00000008789	Ceacam5	protein_coding
11.4869	11.5607	0	19.4969	14.7938	5.3854	17.4566	0	5.22019	ENSMUSG00000008845	6	ENSMUSG00000008845	Cd163	protein_coding
0	0	0	5.4158	0	4.03905	0	0	0	ENSMUSG00000008874	8	ENSMUSG00000008874	Clec3a	protein_coding
0	0	27.4457	0	35.3407	21.5416	21.1316	23.5134	0	ENSMUSG00000008932	4	ENSMUSG00000008932	Slc1a7	protein_coding
31.5891	25.4336	24.309	25.9958	13.9719	26.2538	0	0	29.233	ENSMUSG00000009035	15	ENSMUSG00000009035	Tmem184b	protein_coding
0	0	0	0	0	0	0	0	0	ENSMUSG00000009047	16	ENSMUSG00000009047	Gm5965	protein_coding
12.9228	10.4046	0	0	0	8.75127	13.7815	3.13512	0	ENSMUSG00000009108	3	ENSMUSG00000009108	Gnat2	protein_coding
0	0	0	0	0	0	0	0	0	ENSMUSG00000009210	11	ENSMUSG00000009210	Prr29	protein_coding
0	0	0	0	0	0	0	0	0	ENSMUSG00000009214	2	ENSMUSG00000009214	Tmem8c	protein_coding
0	6.93643	0	4.33264	4.93126	0	2.7563	0	0	ENSMUSG00000009216	2	ENSMUSG00000009216	Fam163b	protein_coding
18.6663	0	0	0	0	2.01952	13.7815	0	18.7927	ENSMUSG00000009248	7	ENSMUSG00000009248	Ascl2	protein_coding
7.17934	5.78036	3.13665	8.66528	9.04064	9.42444	6.43136	11.7567	6.26422	ENSMUSG00000009292	10	ENSMUSG00000009292	Trpm2	protein_coding
0	11.5607	6.2733	4.33264	0	0	3.67506	0	14.6165	ENSMUSG00000009376	6	ENSMUSG00000009376	Met	protein_coding
0	0	0	0	0	2.01952	0	0	8.3523	ENSMUSG00000009378	19	ENSMUSG00000009378	Slc16a12	protein_coding
33.025	46.2429	47.0498	27.079	23.0125	15.483	28.4818	34.4863	25.0569	ENSMUSG00000009418	1	ENSMUSG00000009418	Nav1	protein_coding
0	0	0	0	0	0	0	0	0	ENSMUSG00000009471	7	ENSMUSG00000009471	Myod1	protein_coding
10.0511	0	14.1149	0	0	8.07809	0	0	11.4844	ENSMUSG00000009487	7	ENSMUSG00000009487	Otog	protein_coding
0	0	0	0	0	0	0	0	0	ENSMUSG00000009551	2	ENSMUSG00000009551	6330409D20Rik	protein_coding
0	0	0	0	0	0	0	5.48645	0	ENSMUSG00000009580	5	ENSMUSG00000009580	Odam	protein_coding
0	0	0	0	0	0	0	0	0	ENSMUSG00000009588	11	ENSMUSG00000009588	St6galnac1	protein_coding
0	0	3.92081	0	0	0	0	0	4.17615	ENSMUSG00000009646	10	ENSMUSG00000009646	Pla2g12b	protein_coding
11.4869	16.185	9.40995	32.4948	19.725	26.2538	31.2381	14.8918	21.9248	ENSMUSG00000009654	10	ENSMUSG00000009654	Oit3	protein_coding
0	0	10.1941	4.33264	4.93126	2.01952	0	0	0	ENSMUSG00000009731	X	ENSMUSG00000009731	Kcnd1	protein_coding
0	0	0	0	0	0	0	0	0	ENSMUSG00000009876	2	ENSMUSG00000009876	Cox4i2	protein_coding
0	0	6.2733	16.2474	4.93126	5.3854	0	0	7.30826	ENSMUSG00000009900	11	ENSMUSG00000009900	Wnt3a	protein_coding
0	0	17.2516	0	13.15	0	0	0	0	ENSMUSG00000010021	11	ENSMUSG00000010021	Kif19a	protein_coding
0	0	0	0	0	0	0	0	0	ENSMUSG00000010064	9	ENSMUSG00000010064	Slc38a3	protein_coding
22.9739	54.3354	60.3805	55.2412	58.3532	4.71222	60.6386	16.4594	53.2459	ENSMUSG00000010066	9	ENSMUSG00000010066	Cacna2d2	protein_coding
0	9.24858	18.0357	19.4969	0	17.5025	22.0504	0	11.4844	ENSMUSG00000010080	11	ENSMUSG00000010080	Epn3	protein_coding
11.4869	9.24858	10.1941	0	0	4.03905	11.0252	9.40535	11.4844	ENSMUSG00000010122	11	ENSMUSG00000010122	Slc47a1	protein_coding
0	0	0	0	0	0	0	0	0	ENSMUSG00000010142	11	ENSMUSG00000010142	Tnfrsf13b	protein_coding
15.7945	0	26.6615	17.3306	18.9031	16.1562	5.5126	14.108	0	ENSMUSG00000010505	2	ENSMUSG00000010505	Myt1	protein_coding
0	0	3.13665	0	0	0	1.83753	0	3.13211	ENSMUSG00000010601	15	ENSMUSG00000010601	Apol7a	protein_coding
5.74347	12.7168	4.70498	3.24948	2.46563	3.36587	7.35013	3.13512	2.08807	ENSMUSG00000010751	7	ENSMUSG00000010751	Tnfrsf22	protein_coding
14.3587	24.2775	28.2299	19.4969	27.9438	30.2929	7.35013	19.5945	16.7046	ENSMUSG00000010803	11	ENSMUSG00000010803	Gabra1	protein_coding
14.3587	18.4972	20.3882	27.079	17.2594	26.2538	22.0504	16.4594	21.9248	ENSMUSG00000011008	3	ENSMUSG00000011008	Mcoln2	protein_coding
0	0	0	0	0	0	1.83753	0	2.08807	ENSMUSG00000011034	5	ENSMUSG00000011034	Slc5a1	protein_coding
2.87174	0	10.9783	6.49896	6.57501	2.6927	0	10.9729	2.08807	ENSMUSG00000011118	9	ENSMUSG00000011118	Panx3	protein_coding
0	0	0	0	0	0	0	0	0	ENSMUSG00000011171	12	ENSMUSG00000011171	Vipr2	protein_coding
17.2304	8.0925	5.48914	6.49896	4.10938	6.05857	3.67506	15.6756	13.5725	ENSMUSG00000011256	11	ENSMUSG00000011256	Adam19	protein_coding
0	9.24858	6.2733	0	0	9.42444	0	0	3.13211	ENSMUSG00000011427	7	ENSMUSG00000011427	Zfp790	protein_coding
0	0	0	0	0	0	0	0	0	ENSMUSG00000011463	3	ENSMUSG00000011463	Cpb1	protein_coding
0	0	0	0	0	0	0	0	0	ENSMUSG00000012282	18	ENSMUSG00000012282	Wnt8a	protein_coding
5.74347	0	5.48914	0	0	6.05857	0	0	0	ENSMUSG00000012350	2	ENSMUSG00000012350	Ehf	protein_coding
0	0	0	0	0	4.03905	0	0	0	ENSMUSG00000012396	6	ENSMUSG00000012396	Nanog	protein_coding
11.4869	0	9.40995	8.66528	34.5188	12.1171	0	11.7567	0	ENSMUSG00000012428	5	ENSMUSG00000012428	Steap4	protein_coding
0	16.185	9.40995	8.66528	12.3281	8.75127	0	0	10.4404	ENSMUSG00000012520	5	ENSMUSG00000012520	Phox2b	protein_coding
0	0	0	0	0	0	0	0	0	ENSMUSG00000012889	8	ENSMUSG00000012889	Podnl1	protein_coding
51.6912	43.9307	27.4457	55.2412	34.5188	30.966	62.4761	53.297	38.6294	ENSMUSG00000013150	8	ENSMUSG00000013150	Gfod2	protein_coding
15.7945	20.8093	29.014	16.2474	19.725	13.4635	13.7815	5.48645	4.17615	ENSMUSG00000013338	2	ENSMUSG00000013338	Fer1l4	protein_coding
0	0	6.2733	7.58212	0	6.73175	0	6.27023	0	ENSMUSG00000013418	11	ENSMUSG00000013418	B4galnt2	protein_coding
0	0	0	0	0	0	0	0	0	ENSMUSG00000013562	17	ENSMUSG00000013562	4833413E03Rik	lncRNA
7.17934	8.0925	3.13665	0	1.64375	4.71222	0	2.35134	4.17615	ENSMUSG00000013611	15	ENSMUSG00000013611	Snx31	protein_coding
0	0	0	0	0	0	0	0	0	ENSMUSG00000013766	17	ENSMUSG00000013766	Ly6g6e	protein_coding
50.2554	0	55.6756	28.1622	45.2032	28.9465	30.3193	48.5943	33.4092	ENSMUSG00000013846	15	ENSMUSG00000013846	St3gal1	protein_coding
0	0	5.48914	0	0	0	0	0	4.17615	ENSMUSG00000013974	8	ENSMUSG00000013974	Mcemp1	protein_coding
34.4608	18.4972	21.1724	20.58	20.5469	15.483	12.8627	17.2431	18.7927	ENSMUSG00000014039	16	ENSMUSG00000014039	Prdm15	protein_coding
0	0	3.13665	0	2.46563	0	0	0	0	ENSMUSG00000014104	6	ENSMUSG00000014104	Sval2	protein_coding
0	4.62429	4.70498	0	0	6.05857	9.18766	10.9729	0	ENSMUSG00000014158	5	ENSMUSG00000014158	Trpv4	protein_coding
0	0	0	0	0	0	0	0	0	ENSMUSG00000014453	14	ENSMUSG00000014453	Blk	protein_coding
0	0	0	0	0	0	0	0	0	ENSMUSG00000014542	6	ENSMUSG00000014542	Clec4f	protein_coding
0	0	0	0	0	0	0	0	0	ENSMUSG00000014543	6	ENSMUSG00000014543	Klra17	protein_coding
0	13.8729	6.2733	4.33264	13.15	2.6927	11.944	7.83779	10.4404	ENSMUSG00000014547	14	ENSMUSG00000014547	Wdfy2	protein_coding
38.7684	17.3411	15.6833	22.7464	20.5469	30.2929	22.0504	12.5405	41.7615	ENSMUSG00000014599	3	ENSMUSG00000014599	Csf1	protein_coding
0	0	0	6.49896	0	0	0	0	0	ENSMUSG00000014603	3	ENSMUSG00000014603	Alx3	protein_coding
0	0	0	0	0	0	0	0	0	ENSMUSG00000014686	7	ENSMUSG00000014686	Ceacam16	protein_coding
0	0	0	0	0	0	0	0	0	ENSMUSG00000014725	14	ENSMUSG00000014725	Adam28	protein_coding
0	8.0925	0	0	0	3.36587	3.67506	3.13512	8.3523	ENSMUSG00000014773	17	ENSMUSG00000014773	Dll1	protein_coding
4.3076	4.62429	15.6833	7.58212	6.57501	11.444	14.7003	0	0	ENSMUSG00000014813	14	ENSMUSG00000014813	Stc1	protein_coding
0	0	0	0	0	0	0	0	0	ENSMUSG00000014852	2	ENSMUSG00000014852	Adamts13	protein_coding
0	0	0	0	0	6.73175	0	0	0	ENSMUSG00000015001	15	ENSMUSG00000015001	Oc90	protein_coding
41.6402	0	14.8991	23.8295	16.4375	27.6002	28.4818	19.5945	0	ENSMUSG00000015133	7	ENSMUSG00000015133	Lrrk1	protein_coding
0	3.46822	13.3308	0	29.5875	21.5416	19.2941	6.27023	12.5284	ENSMUSG00000015134	7	ENSMUSG00000015134	Aldh1a3	protein_coding
0	0	0	0	0	0	0	0	0	ENSMUSG00000015224	4	ENSMUSG00000015224	Cyp2j9	protein_coding
24.4097	28.9018	35.2873	33.578	32.875	38.3709	25.7255	21.162	33.4092	ENSMUSG00000015291	X	ENSMUSG00000015291	Gdi1	protein_coding
4.3076	0	0.784163	1.08316	4.93126	8.07809	2.7563	3.13512	0	ENSMUSG00000015314	1	ENSMUSG00000015314	Slamf6	protein_coding
5.74347	13.8729	15.6833	4.33264	5.75313	10.7708	7.35013	8.62157	15.6606	ENSMUSG00000015316	1	ENSMUSG00000015316	Slamf1	protein_coding
22.9739	25.4336	31.3665	8.66528	25.4782	19.5221	23.8879	9.40535	9.39633	ENSMUSG00000015340	X	ENSMUSG00000015340	Cybb	protein_coding
0	0	0	7.58212	0	4.03905	5.5126	0	7.30826	ENSMUSG00000015396	13	ENSMUSG00000015396	Cd83	protein_coding
0	0	0	0	0	0	0	0	0	ENSMUSG00000015401	X	ENSMUSG00000015401	Tmem27	protein_coding
0	0	0	0	0	0	0	0	0	ENSMUSG00000015405	X	ENSMUSG00000015405	Ace2	protein_coding
0	0	0	0	0	0	0	0	0	ENSMUSG00000015437	14	ENSMUSG00000015437	Gzmb	protein_coding
0	0	0	0	0	0	0	0	0	ENSMUSG00000015441	14	ENSMUSG00000015441	Gzmf	protein_coding
14.3587	24.2775	16.4674	15.1642	13.15	16.8294	17.4566	31.3512	6.26422	ENSMUSG00000015476	17	ENSMUSG00000015476	Prrt1	protein_coding
0	0	0	0	0	0	0	0	4.17615	ENSMUSG00000015484	1	ENSMUSG00000015484	Fam163a	protein_coding
12.9228	38.1504	43.9131	20.58	27.1219	35.0051	47.7758	26.6485	41.7615	ENSMUSG00000015501	10	ENSMUSG00000015501	Hivep2	protein_coding
0	0	0	0	0	0	0	0	0	ENSMUSG00000015519	10	ENSMUSG00000015519	2310057J18Rik	protein_coding
37.3326	42.7747	21.1724	18.4137	28.7657	39.0441	24.8067	11.7567	20.8807	ENSMUSG00000015568	8	ENSMUSG00000015568	Lpl	protein_coding
0	0	0	0	0	0	0	0	0	ENSMUSG00000015579	17	ENSMUSG00000015579	Nkx2-5	protein_coding
0	0	3.92081	7.58212	5.75313	4.03905	0	0	0	ENSMUSG00000015627	2	ENSMUSG00000015627	Gata5	protein_coding
15.7945	41.6186	42.3448	31.4116	43.5594	43.7563	48.6946	43.8916	27.145	ENSMUSG00000015653	5	ENSMUSG00000015653	Steap2	protein_coding
0	0	0	0	0	0	0	0	0	ENSMUSG00000015665	X	ENSMUSG00000015665	Awat1	protein_coding
18.6663	30.0579	32.9348	28.1622	42.7375	18.8489	29.4005	27.4323	26.1009	ENSMUSG00000015721	7	ENSMUSG00000015721	Nlrp5	protein_coding
0	2.31214	1.56833	0	4.93126	2.6927	3.67506	1.56756	0	ENSMUSG00000015829	1	ENSMUSG00000015829	Tnr	protein_coding
0	9.24858	0	10.8316	9.04064	8.75127	0	6.27023	0	ENSMUSG00000015850	3	ENSMUSG00000015850	Adamtsl4	protein_coding
14.3587	3.46822	11.7624	0	8.21876	7.40492	0	11.7567	6.26422	ENSMUSG00000015879	5	ENSMUSG00000015879	Fam184b	protein_coding
0	0	0	0	0	0	0	0	0	ENSMUSG00000015890	10	ENSMUSG00000015890	Amdhd1	protein_coding
66.0499	43.9307	60.3805	63.9064	36.1625	43.7563	52.3697	43.1078	45.9376	ENSMUSG00000015944	5	ENSMUSG00000015944	Gatsl2	protein_coding
0	0	0	0	4.93126	0	0	0	0	ENSMUSG00000015947	3	ENSMUSG00000015947	Fcgr1	protein_coding
0	0	0	0	0	0	0	0	0	ENSMUSG00000015957	7	ENSMUSG00000015957	Wnt11	protein_coding
0	0	0	0	5.75313	4.03905	3.67506	0	0	ENSMUSG00000016028	15	ENSMUSG00000016028	Celsr1	protein_coding
4.3076	11.5607	10.9783	18.4137	11.5063	13.4635	10.1064	11.7567	15.6606	ENSMUSG00000016087	9	ENSMUSG00000016087	Fli1	protein_coding
0	1.15607	0	0	0	2.01952	0	0	2.08807	ENSMUSG00000016150	X	ENSMUSG00000016150	Tenm1	protein_coding
27.2815	58.9597	53.3231	49.8254	29.5875	47.7954	56.0447	54.0807	43.8496	ENSMUSG00000016200	1	ENSMUSG00000016200	Syt14	protein_coding
0	0	0	7.58212	0	0	0	0	4.17615	ENSMUSG00000016206	17	ENSMUSG00000016206	H2-M3	protein_coding
0	0	0	0	0	0	0	0	0	ENSMUSG00000016255	2	ENSMUSG00000016255	Tubb1	protein_coding
0	0	0	0	0	0	0	0	0	ENSMUSG00000016283	17	ENSMUSG00000016283	H2-M2	protein_coding
0	0	0	0	0	0	0	0	0	ENSMUSG00000016327	X	ENSMUSG00000016327	Atp1b4	protein_coding
31.5891	18.4972	27.4457	16.2474	6.57501	10.0976	9.18766	38.4052	21.9248	ENSMUSG00000016346	2	ENSMUSG00000016346	Kcnq2	protein_coding
0	0	0	0	0	0	0	0	0	ENSMUSG00000016349	2	ENSMUSG00000016349	Eef1a2	protein_coding
14.3587	15.0289	26.6615	17.3306	14.7938	22.2148	5.5126	22.7296	20.8807	ENSMUSG00000016477	13	ENSMUSG00000016477	E2f3	protein_coding
21.538	0	8.62579	11.9148	14.7938	0	12.8627	14.8918	21.9248	ENSMUSG00000016498	19	ENSMUSG00000016498	Pdcd1lg2	protein_coding
0	0	0	0	0	0	0	0	0	ENSMUSG00000016524	1	ENSMUSG00000016524	Il19	protein_coding
0	0	0	0	0	0	0	0	0	ENSMUSG00000016529	1	ENSMUSG00000016529	Il10	protein_coding
0	0	0	10.8316	0	9.42444	0	0	4.17615	ENSMUSG00000016552	15	ENSMUSG00000016552	Foxred2	protein_coding
5.74347	0	1.56833	7.58212	4.10938	0	0	0	0	ENSMUSG00000016756	13	ENSMUSG00000016756	Cmah	protein_coding
5.74347	0	0	0	4.10938	6.73175	0	0	0	ENSMUSG00000016763	15	ENSMUSG00000016763	Scube1	protein_coding
81.8444	75.1447	54.8914	85.5696	72.3251	76.7419	73.5013	72.1077	92.9193	ENSMUSG00000016918	1	ENSMUSG00000016918	Sulf1	protein_coding
0	0	5.48914	12.9979	20.5469	2.6927	7.35013	12.5405	0	ENSMUSG00000016942	15	ENSMUSG00000016942	Tmprss6	protein_coding
0	0	0	0	0	0	0	0	0	ENSMUSG00000016995	2	ENSMUSG00000016995	Matn4	protein_coding
0	0	10.1941	0	0	5.3854	5.5126	0	0	ENSMUSG00000016998	2	ENSMUSG00000016998	Svs4	protein_coding
0	0	0	0	0	0	0	2.35134	0	ENSMUSG00000017002	2	ENSMUSG00000017002	Slpi	protein_coding
0	0	0	0	0	0	0	0	0	ENSMUSG00000017003	2	ENSMUSG00000017003	Svs3a	protein_coding
0	0	0	0	0	0	0	0	0	ENSMUSG00000017007	2	ENSMUSG00000017007	Rbpjl	protein_coding
12.9228	12.7168	11.7624	11.9148	13.15	12.1171	11.944	13.3242	18.7927	ENSMUSG00000017057	X	ENSMUSG00000017057	Il13ra1	protein_coding
0	0	0	0	0	0	0	0	0	ENSMUSG00000017064	13	ENSMUSG00000017064	Prl5a1	protein_coding
25.8456	11.5607	25.0932	21.6632	17.2594	24.2343	20.2129	20.3783	15.6606	ENSMUSG00000017144	2	ENSMUSG00000017144	Rnd3	protein_coding
0	4.62429	0	0	0	0	0	3.13512	0	ENSMUSG00000017165	11	ENSMUSG00000017165	Gast	protein_coding
0	0	0	7.58212	0	4.03905	0	6.27023	0	ENSMUSG00000017167	11	ENSMUSG00000017167	Cntnap1	protein_coding
0	0	0	0	0	0	0	0	0	ENSMUSG00000017211	11	ENSMUSG00000017211	Gsdma2	protein_coding
0	0	0	0	0	0	0	0	0	ENSMUSG00000017310	2	ENSMUSG00000017310	Spint4	protein_coding
0	0	0	0	0	0	0	0	3.13211	ENSMUSG00000017314	11	ENSMUSG00000017314	Mpp2	protein_coding
0	0	0	0	0	0	0	0	0	ENSMUSG00000017316	11	ENSMUSG00000017316	Ppy	protein_coding
24.4097	16.185	7.05747	18.4137	13.15	17.5025	0	6.27023	11.4844	ENSMUSG00000017344	11	ENSMUSG00000017344	Vtn	protein_coding
0	0	19.6041	0	26.3	0	0	18.0269	0	ENSMUSG00000017386	11	ENSMUSG00000017386	Traf4	protein_coding
8.61521	0	0	10.8316	8.21876	10.7708	14.7003	6.27023	0	ENSMUSG00000017446	11	ENSMUSG00000017446	C1qtnf1	protein_coding
4.3076	0	5.48914	0	4.10938	0	0	0	11.4844	ENSMUSG00000017453	11	ENSMUSG00000017453	Pipox	protein_coding
48.8195	91.3297	90.9629	88.8191	84.6532	114.44	57.8823	77.5941	69.9505	ENSMUSG00000017550	11	ENSMUSG00000017550	Atad5	protein_coding
0	0	0	0	0	0	0	0	0	ENSMUSG00000017588	11	ENSMUSG00000017588	Krt27	protein_coding
18.6663	0	0	0	2.46563	6.05857	3.67506	0	6.26422	ENSMUSG00000017607	11	ENSMUSG00000017607	Tns4	protein_coding
10.0511	0	3.13665	0	0	4.71222	0	2.35134	0	ENSMUSG00000017652	2	ENSMUSG00000017652	Cd40	protein_coding
44.5119	41.6186	47.0498	50.9085	32.875	24.9075	67.9887	28.9998	43.8496	ENSMUSG00000017667	2	ENSMUSG00000017667	Zfp334	protein_coding
18.6663	46.2429	54.8914	25.9958	41.9157	23.5611	29.4005	32.1349	29.233	ENSMUSG00000017679	2	ENSMUSG00000017679	Ttpal	protein_coding
0	0	0	0	0	0	0	0	0	ENSMUSG00000017688	3	ENSMUSG00000017688	Hnf4g	protein_coding
4.3076	11.5607	10.1941	6.49896	9.04064	6.73175	6.43136	10.9729	11.4844	ENSMUSG00000017692	11	ENSMUSG00000017692	Rhbdl3	protein_coding
0	6.93643	14.1149	10.8316	13.15	7.40492	14.7003	5.48645	9.39633	ENSMUSG00000017713	11	ENSMUSG00000017713	Tha1	protein_coding
0	0	6.2733	0	0	0	0	0	11.4844	ENSMUSG00000017723	2	ENSMUSG00000017723	Wfdc2	protein_coding
0	0	4.70498	0	0	0	0	7.05401	5.22019	ENSMUSG00000017724	11	ENSMUSG00000017724	Etv4	protein_coding
15.7945	10.4046	0	9.74844	0	0	3.67506	10.1891	0	ENSMUSG00000017737	2	ENSMUSG00000017737	Mmp9	protein_coding
21.538	28.9018	14.8991	32.4948	20.5469	20.8684	34.9131	26.6485	20.8807	ENSMUSG00000017747	11	ENSMUSG00000017747	Ghdc	protein_coding
25.8456	26.5897	21.9566	38.9938	27.1219	20.1952	9.18766	14.108	34.4532	ENSMUSG00000017774	11	ENSMUSG00000017774	Myo1c	protein_coding
27.2815	42.7747	32.9348	43.3264	0	31.6392	45.9383	0	0	ENSMUSG00000017817	2	ENSMUSG00000017817	Jph2	protein_coding
17.2304	15.0289	15.6833	7.58212	32.0532	18.8489	11.944	32.1349	7.30826	ENSMUSG00000017868	2	ENSMUSG00000017868	Sgk2	protein_coding
8.61521	0	7.84163	0	0	0	0	0	12.5284	ENSMUSG00000017897	2	ENSMUSG00000017897	Eya2	protein_coding
0	0	6.2733	0	0	0	0	0	8.3523	ENSMUSG00000017943	2	ENSMUSG00000017943	Gdap1l1	protein_coding
0	0	0	0	0	0	0	0	0	ENSMUSG00000017950	2	ENSMUSG00000017950	Hnf4a	protein_coding
33.025	16.185	22.7407	15.1642	10.6844	23.5611	0	15.6756	0	ENSMUSG00000018008	15	ENSMUSG00000018008	Cyth4	protein_coding
0	0	0	0	0	0	0	0	0	ENSMUSG00000018012	11	ENSMUSG00000018012	Rac3	protein_coding
0	0	6.2733	0	0	0	0	0	0	ENSMUSG00000018126	15	ENSMUSG00000018126	Baiap2l2	protein_coding
4.3076	0	3.13665	0	6.57501	7.40492	5.5126	11.7567	0	ENSMUSG00000018166	10	ENSMUSG00000018166	Erbb3	protein_coding
4.3076	5.78036	0	2.16632	2.46563	0	3.67506	2.35134	2.08807	ENSMUSG00000018168	11	ENSMUSG00000018168	Ikzf3	protein_coding
0	0	6.2733	0	0	0	0	0	0	ENSMUSG00000018169	15	ENSMUSG00000018169	Mfng	protein_coding
0	0	0	0	0	0	0	0	0	ENSMUSG00000018211	2	ENSMUSG00000018211	Wfdc15b	protein_coding
0	0	0	0	0	0	0	0	0	ENSMUSG00000018259	13	ENSMUSG00000018259	Prl8a2	protein_coding
35.8967	52.0232	43.129	33.578	29.5875	52.5076	23.8879	28.216	14.6165	ENSMUSG00000018263	5	ENSMUSG00000018263	Tbx5	protein_coding
11.4869	15.0289	22.7407	16.2474	31.2313	18.1757	12.8627	16.4594	7.30826	ENSMUSG00000018378	11	ENSMUSG00000018378	Cuedc1	protein_coding
0	9.24858	14.1149	5.4158	11.5063	14.1367	11.944	1.56756	0	ENSMUSG00000018387	11	ENSMUSG00000018387	Shroom1	protein_coding
37.3326	49.7111	33.719	28.1622	28.7657	34.3319	27.563	17.2431	35.4973	ENSMUSG00000018417	1	ENSMUSG00000018417	Myo1b	protein_coding
41.6402	25.4336	36.0715	45.4927	71.5032	42.41	52.3697	35.2701	38.6294	ENSMUSG00000018427	11	ENSMUSG00000018427	Ypel2	protein_coding
5.74347	0	0	0	4.93126	0	0	0	0	ENSMUSG00000018451	11	ENSMUSG00000018451	6330403K07Rik	protein_coding
0	23.1214	22.7407	18.4137	29.5875	0	20.2129	7.05401	11.4844	ENSMUSG00000018459	2	ENSMUSG00000018459	Slc13a3	protein_coding
0	0	7.05747	4.33264	0	0	6.43136	7.05401	0	ENSMUSG00000018486	11	ENSMUSG00000018486	Wnt9b	protein_coding
0	0	10.9783	6.49896	15.6156	4.03905	1.83753	1.56756	2.08807	ENSMUSG00000018507	11	ENSMUSG00000018507	Trpv2	protein_coding
40.2043	46.2429	44.6973	44.4096	43.5594	41.7368	45.9383	48.5943	64.7303	ENSMUSG00000018547	11	ENSMUSG00000018547	Pip4k2b	protein_coding
10.0511	0	0	0	0	3.36587	11.944	4.70267	4.17615	ENSMUSG00000018566	11	ENSMUSG00000018566	Slc2a4	protein_coding
0	0	0	7.58212	0	9.42444	10.1064	0	0	ENSMUSG00000018569	11	ENSMUSG00000018569	Cldn7	protein_coding
0	0	0	0	0	0	0	0	0	ENSMUSG00000018589	X	ENSMUSG00000018589	Glra2	protein_coding
15.7945	21.9654	17.2516	14.0811	27.1219	26.2538	35.8319	10.9729	9.39633	ENSMUSG00000018604	5	ENSMUSG00000018604	Tbx3	protein_coding
0	0	0	0	0	0	7.35013	0	0	ENSMUSG00000018620	9	ENSMUSG00000018620	Mmp20	protein_coding
0	0	0	0	0	0	0	0	0	ENSMUSG00000018623	9	ENSMUSG00000018623	Mmp7	protein_coding
0	23.1214	12.5466	0	8.21876	11.444	16.5378	18.0269	13.5725	ENSMUSG00000018634	11	ENSMUSG00000018634	Crhr1	protein_coding
21.538	19.6532	10.1941	21.6632	13.9719	18.8489	10.1064	20.3783	15.6606	ENSMUSG00000018648	11	ENSMUSG00000018648	Dusp14	protein_coding
5.74347	9.24858	5.48914	0	5.75313	2.01952	7.35013	8.62157	0	ENSMUSG00000018654	11	ENSMUSG00000018654	Ikzf1	protein_coding
0	0	0	0	0	0	0	0	0	ENSMUSG00000018656	6	ENSMUSG00000018656	Tcaf3	protein_coding
0	0	7.84163	4.33264	11.5063	8.07809	12.8627	13.3242	14.6165	ENSMUSG00000018819	7	ENSMUSG00000018819	Lsp1	protein_coding
0	0	0	0	0	0	0	0	0	ENSMUSG00000018822	19	ENSMUSG00000018822	Sfrp5	protein_coding
45.9478	50.8672	19.6041	29.2453	41.9157	31.6392	22.0504	18.0269	31.3211	ENSMUSG00000018849	11	ENSMUSG00000018849	Wwc1	protein_coding
0	0	0	0	0	0	0	0	0	ENSMUSG00000018862	11	ENSMUSG00000018862	Otop3	protein_coding
0	0	0	0	0	0	0	0	0	ENSMUSG00000018868	15	ENSMUSG00000018868	Pnpla5	protein_coding
0	0	0	0	0	0	0	2.35134	0	ENSMUSG00000018893	15	ENSMUSG00000018893	Mb	protein_coding
0	0	0	0	0	0	0	0	0	ENSMUSG00000018907	11	ENSMUSG00000018907	Alox12e	protein_coding
7.17934	57.8036	4.70498	3.24948	2.46563	42.41	95.5517	2.35134	43.8496	ENSMUSG00000018909	7	ENSMUSG00000018909	Arrb1	protein_coding
0	0	0	0	0	0	0	0	0	ENSMUSG00000018914	11	ENSMUSG00000018914	Il3	protein_coding
0	0	0	0	0	0	0	0	0	ENSMUSG00000018916	11	ENSMUSG00000018916	Csf2	protein_coding
4.3076	0	0	0	0	6.73175	7.35013	0	4.17615	ENSMUSG00000018924	11	ENSMUSG00000018924	Alox15	protein_coding
0	0	0	0	4.93126	0	0	7.83779	0	ENSMUSG00000018930	11	ENSMUSG00000018930	Ccl4	protein_coding
0	0	0	0	0	0	0	0	0	ENSMUSG00000018973	11	ENSMUSG00000018973	Hoxb1	protein_coding
11.4869	0	11.7624	0	0	10.0976	0	7.83779	3.13211	ENSMUSG00000018986	11	ENSMUSG00000018986	Slfn3	protein_coding
1.43587	9.24858	7.84163	10.8316	17.2594	8.07809	2.7563	10.9729	4.17615	ENSMUSG00000019082	7	ENSMUSG00000019082	Slc25a22	protein_coding
0	18.4972	0	0	2.46563	0	0	7.05401	0	ENSMUSG00000019122	11	ENSMUSG00000019122	Ccl9	protein_coding
10.0511	4.62429	3.13665	0	0	0	0	0	0	ENSMUSG00000019146	15	ENSMUSG00000019146	Cacng2	protein_coding
0	0	0	0	0	0	5.5126	10.1891	0	ENSMUSG00000019194	7	ENSMUSG00000019194	Scn1b	protein_coding
27.2815	35.8382	24.309	21.6632	19.725	31.6392	41.3445	26.6485	32.3652	ENSMUSG00000019230	1	ENSMUSG00000019230	Lhx9	protein_coding
0	3.46822	0	0	0	1.34635	0	0	3.13211	ENSMUSG00000019232	3	ENSMUSG00000019232	Etnppl	protein_coding
8.61521	28.9018	11.7624	0	14.7938	13.4635	6.43136	14.8918	8.3523	ENSMUSG00000019235	12	ENSMUSG00000019235	Rps6kl1	protein_coding
0	8.0925	0	8.66528	0	4.71222	5.5126	0	6.26422	ENSMUSG00000019256	12	ENSMUSG00000019256	Ahr	protein_coding
0	15.0289	6.2733	0	0	0	0	0	0	ENSMUSG00000019301	11	ENSMUSG00000019301	Hsd17b1	protein_coding
0	36.9943	28.2299	12.9979	0	22.8879	0	0	22.9688	ENSMUSG00000019326	11	ENSMUSG00000019326	Aoc3	protein_coding
0	0	2.35249	0	8.21876	5.3854	0	0	0	ENSMUSG00000019359	X	ENSMUSG00000019359	Gdpd2	protein_coding
0	0	21.1724	18.4137	13.9719	18.8489	24.8067	10.1891	0	ENSMUSG00000019368	11	ENSMUSG00000019368	Sec14l4	protein_coding
0	0	0	0	0	0	0	0	0	ENSMUSG00000019429	7	ENSMUSG00000019429	Ffar3	protein_coding
0	0	0	23.8295	14.7938	21.5416	0	11.7567	0	ENSMUSG00000019487	17	ENSMUSG00000019487	Trip10	protein_coding
0	0	0	0	0	0	0	0	0	ENSMUSG00000019489	17	ENSMUSG00000019489	Cd70	protein_coding
0	20.8093	16.4674	29.2453	8.21876	23.5611	22.0504	11.7567	4.17615	ENSMUSG00000019558	X	ENSMUSG00000019558	Slc6a8	protein_coding
0	0	0	0	4.10938	2.01952	0	0	0	ENSMUSG00000019577	6	ENSMUSG00000019577	Pdk4	protein_coding
17.2304	18.4972	17.2516	24.9127	25.4782	14.8098	15.619	17.2431	60.5542	ENSMUSG00000019647	18	ENSMUSG00000019647	Sema6a	protein_coding
123.485	132.948	99.5887	112.649	97.8032	115.113	128.627	104.243	114.844	ENSMUSG00000019726	13	ENSMUSG00000019726	Lyst	protein_coding
7.17934	4.62429	0	0	0	2.6927	11.0252	8.62157	11.4844	ENSMUSG00000019737	7	ENSMUSG00000019737	Syne4	protein_coding
0	0	0	0	0	0	0	0	0	ENSMUSG00000019756	13	ENSMUSG00000019756	Prl8a1	protein_coding
0	0	0	0	0	0	0	0	0	ENSMUSG00000019762	10	ENSMUSG00000019762	Iyd	protein_coding
66.0499	54.3354	48.6181	54.158	73.147	71.3565	50.5321	48.5943	69.9505	ENSMUSG00000019768	10	ENSMUSG00000019768	Esr1	protein_coding
0	0	0	0	0	0	0	0	0	ENSMUSG00000019772	10	ENSMUSG00000019772	Vip	protein_coding
44.5119	26.5897	25.0932	33.578	19.725	24.9075	27.563	30.5674	27.145	ENSMUSG00000019775	10	ENSMUSG00000019775	Rgs17	protein_coding
21.538	13.8729	0	0	0	0	2.7563	3.91889	6.26422	ENSMUSG00000019779	10	ENSMUSG00000019779	Frk	protein_coding
0	6.93643	3.13665	7.58212	3.2875	6.73175	8.2689	7.05401	3.13211	ENSMUSG00000019785	10	ENSMUSG00000019785	Clvs2	protein_coding
11.4869	0	7.84163	0	2.46563	6.05857	3.67506	7.05401	0	ENSMUSG00000019789	10	ENSMUSG00000019789	Hey2	protein_coding
0	0	10.9783	20.58	9.86251	32.3124	9.18766	14.108	17.7486	ENSMUSG00000019792	10	ENSMUSG00000019792	Trmt11	protein_coding
18.6663	20.8093	39.2081	16.2474	34.5188	10.7708	33.9943	27.4323	43.8496	ENSMUSG00000019796	10	ENSMUSG00000019796	Lrp11	protein_coding
41.6402	26.5897	38.424	36.8274	43.5594	45.1027	31.2381	26.6485	29.233	ENSMUSG00000019817	10	ENSMUSG00000019817	Plagl1	protein_coding
122.049	116.763	115.272	161.391	111.775	88.859	137.815	134.026	129.461	ENSMUSG00000019820	10	ENSMUSG00000019820	Utrn	protein_coding
0	12.7168	12.5466	10.8316	6.57501	4.71222	0	12.5405	15.6606	ENSMUSG00000019832	10	ENSMUSG00000019832	Rab32	protein_coding
41.6402	23.1214	40.7765	17.3306	31.2313	43.7563	30.3193	27.4323	14.6165	ENSMUSG00000019838	10	ENSMUSG00000019838	Slc16a10	protein_coding
17.2304	0	0	0	3.2875	0	0	0	0	ENSMUSG00000019848	10	ENSMUSG00000019848	Popdc3	protein_coding
91.8955	62.4279	61.1647	79.0707	59.1751	81.4541	122.196	67.405	56.378	ENSMUSG00000019849	10	ENSMUSG00000019849	Prep	protein_coding
22.9739	3.46822	0	9.74844	3.2875	0	0	0	8.3523	ENSMUSG00000019850	10	ENSMUSG00000019850	Tnfaip3	protein_coding
20.1021	8.0925	13.3308	5.4158	7.39688	9.42444	5.5126	13.3242	13.5725	ENSMUSG00000019851	10	ENSMUSG00000019851	Perp	protein_coding
0	0	4.70498	0	0	0	0	0	6.26422	ENSMUSG00000019874	10	ENSMUSG00000019874	Fabp7	protein_coding
0	2.31214	0	0	0	0	0	2.35134	0	ENSMUSG00000019880	10	ENSMUSG00000019880	Rspo3	protein_coding
28.7174	60.1158	44.6973	43.3264	41.9157	40.3905	51.4509	49.3781	22.9688	ENSMUSG00000019889	10	ENSMUSG00000019889	Ptprk	protein_coding
0	0	0	0	0	0	0	0	0	ENSMUSG00000019890	10	ENSMUSG00000019890	Nts	protein_coding
0	0	0	0	0	4.03905	0	0	0	ENSMUSG00000019893	10	ENSMUSG00000019893	Ros1	protein_coding
0	0	0	0	0	0	0	0	0	ENSMUSG00000019894	10	ENSMUSG00000019894	Slc6a15	protein_coding
34.4608	107.515	52.5389	101.817	40.2719	79.4346	70.745	80.7292	102.316	ENSMUSG00000019899	10	ENSMUSG00000019899	Lama2	protein_coding
0	0	0	0	0	4.71222	0	0	3.13211	ENSMUSG00000019900	10	ENSMUSG00000019900	Rfx6	protein_coding
0	0	0	0	0	0	0	0	0	ENSMUSG00000019905	10	ENSMUSG00000019905	Gprc6a	protein_coding
0	0	0	0	0	0	0	0	0	ENSMUSG00000019909	10	ENSMUSG00000019909	Fam162b	protein_coding
0	0	0	0	0	0	0	0	0	ENSMUSG00000019913	10	ENSMUSG00000019913	Sim1	protein_coding
0	0	0	0	0	0	0	0	0	ENSMUSG00000019932	10	ENSMUSG00000019932	Kera	protein_coding
24.4097	8.0925	6.2733	23.8295	9.86251	18.1757	11.0252	7.05401	0	ENSMUSG00000019935	10	ENSMUSG00000019935	Slc17a8	protein_coding
21.538	21.9654	19.6041	18.4137	0	32.3124	14.7003	0	12.5284	ENSMUSG00000019970	10	ENSMUSG00000019970	Sgk1	protein_coding
0	0	0	0	4.93126	3.36587	5.5126	1.56756	8.3523	ENSMUSG00000019982	10	ENSMUSG00000019982	Myb	protein_coding
0	18.4972	4.70498	0	3.2875	8.75127	10.1064	0	0	ENSMUSG00000019987	10	ENSMUSG00000019987	Arg1	protein_coding
5.74347	5.78036	3.92081	9.74844	2.46563	0	13.7815	3.13512	0	ENSMUSG00000019989	10	ENSMUSG00000019989	Enpp3	protein_coding
47.3836	56.6475	54.8914	94.2349	46.8469	58.5662	58.801	39.9727	102.316	ENSMUSG00000020003	10	ENSMUSG00000020003	Pex7	protein_coding
5.74347	0	0	0	4.93126	2.6927	5.5126	0	16.7046	ENSMUSG00000020010	10	ENSMUSG00000020010	Vnn3	protein_coding
28.7174	34.6822	21.9566	14.0811	10.6844	23.5611	22.9692	39.9727	29.233	ENSMUSG00000020032	10	ENSMUSG00000020032	Nuak1	protein_coding
14.3587	2.31214	9.40995	0	6.57501	3.36587	0	0	12.5284	ENSMUSG00000020042	10	ENSMUSG00000020042	Btbd11	protein_coding
0	0	0	0	0	0	0	0	0	ENSMUSG00000020051	10	ENSMUSG00000020051	Pah	protein_coding
0	5.78036	0	0	0	0	0	0	0	ENSMUSG00000020052	10	ENSMUSG00000020052	Ascl1	protein_coding
0	9.24858	0	0	0	0	0	0	0	ENSMUSG00000020061	10	ENSMUSG00000020061	Mybpc1	protein_coding
0	0	7.84163	5.4158	0	9.42444	0	9.40535	10.4404	ENSMUSG00000020062	10	ENSMUSG00000020062	Slc5a8	protein_coding
0	0	0	0	0	2.6927	0	0	0	ENSMUSG00000020080	10	ENSMUSG00000020080	Hkdc1	protein_coding
0	0	0	2.16632	0	0	7.35013	0	14.6165	ENSMUSG00000020081	10	ENSMUSG00000020081	Tacr2	protein_coding
0	0	0	0	0	0	0	4.70267	3.13211	ENSMUSG00000020098	10	ENSMUSG00000020098	Pcbd1	protein_coding
12.9228	0	25.8774	35.7443	14.7938	13.4635	20.2129	8.62157	15.6606	ENSMUSG00000020099	10	ENSMUSG00000020099	Unc5b	protein_coding
5.74347	5.78036	6.2733	0	0	6.05857	0	0	0	ENSMUSG00000020120	11	ENSMUSG00000020120	Plek	protein_coding
17.2304	26.5897	10.1941	17.3306	18.9031	16.8294	9.18766	17.2431	31.3211	ENSMUSG00000020122	11	ENSMUSG00000020122	Egfr	protein_coding
0	0	14.8991	0	9.86251	10.7708	13.7815	8.62157	0	ENSMUSG00000020123	10	ENSMUSG00000020123	Avpr1a	protein_coding
0	0	0	0	0	0	0	0	0	ENSMUSG00000020125	10	ENSMUSG00000020125	Elane	protein_coding
8.61521	12.7168	5.48914	6.49896	12.3281	10.0976	17.4566	21.162	4.17615	ENSMUSG00000020142	11	ENSMUSG00000020142	Slc1a4	protein_coding
48.8195	32.37	37.6398	55.2412	69.8595	49.1417	57.8823	47.0267	65.7743	ENSMUSG00000020154	10	ENSMUSG00000020154	Ptprb	protein_coding
0	0	0	0	0	0	0	0	0	ENSMUSG00000020159	11	ENSMUSG00000020159	Gabrp	protein_coding
22.9739	43.9307	32.1507	35.7443	9.04064	40.3905	17.4566	21.9458	28.189	ENSMUSG00000020160	11	ENSMUSG00000020160	Meis1	protein_coding
0	0	0	0	1.64375	1.34635	0	0	0	ENSMUSG00000020168	7	ENSMUSG00000020168	Olfr299	protein_coding
0	0	0	7.58212	0	0	0	5.48645	0	ENSMUSG00000020169	10	ENSMUSG00000020169	Best3	protein_coding
47.3836	25.4336	33.719	21.6632	41.9157	30.966	19.2941	9.40535	18.7927	ENSMUSG00000020173	11	ENSMUSG00000020173	Cobl	protein_coding
0	0	7.84163	0	3.2875	0	0	5.48645	0	ENSMUSG00000020177	10	ENSMUSG00000020177	9530003J23Rik	protein_coding
0	0	0	0	0	0	0	0	0	ENSMUSG00000020178	10	ENSMUSG00000020178	Adora2a	protein_coding
5.74347	0	7.05747	0	0	6.73175	9.18766	9.40535	7.30826	ENSMUSG00000020181	10	ENSMUSG00000020181	Nav3	protein_coding
17.2304	20.8093	11.7624	8.66528	12.3281	15.483	14.7003	10.1891	14.6165	ENSMUSG00000020205	10	ENSMUSG00000020205	Phlda1	protein_coding
0	0	0	0	0	0	2.7563	0	0	ENSMUSG00000020218	10	ENSMUSG00000020218	Wif1	protein_coding
35.8967	20.8093	19.6041	17.3306	23.8344	14.1367	21.1316	11.7567	25.0569	ENSMUSG00000020220	4	ENSMUSG00000020220	Vps13d	protein_coding
0	0	0	0	0	0	0	0	0	ENSMUSG00000020229	10	ENSMUSG00000020229	Slc5a4a	protein_coding
33.025	20.8093	42.3448	38.9938	13.15	21.5416	52.3697	34.4863	0	ENSMUSG00000020241	10	ENSMUSG00000020241	Col6a2	protein_coding
255.584	310.983	341.895	269.707	319.71	324.47	339.025	311.16	263.097	ENSMUSG00000020255	10	ENSMUSG00000020255	D10Wsu102e	protein_coding
0	0	0	0	2.46563	0	7.35013	0	15.6606	ENSMUSG00000020256	10	ENSMUSG00000020256	Aldh1l2	protein_coding
4.3076	0	0	0	0	8.07809	0	3.13512	5.22019	ENSMUSG00000020264	11	ENSMUSG00000020264	Slc36a2	protein_coding
24.4097	24.2775	33.719	48.7422	28.7657	26.927	29.4005	28.9998	28.189	ENSMUSG00000020275	11	ENSMUSG00000020275	Rel	protein_coding
5.74347	12.7168	5.48914	0	9.86251	2.6927	3.67506	21.9458	0	ENSMUSG00000020279	11	ENSMUSG00000020279	Il9r	protein_coding
27.2815	20.8093	42.3448	19.4969	31.2313	10.0976	38.5882	40.7565	11.4844	ENSMUSG00000020282	11	ENSMUSG00000020282	Rhbdf1	protein_coding
0	0	0	0	0	0	0	0	0	ENSMUSG00000020295	11	ENSMUSG00000020295	Hbq1a	protein_coding
0	0	0	0	0	0	0	0	0	ENSMUSG00000020297	11	ENSMUSG00000020297	Nsg2	protein_coding
21.538	0	5.48914	5.4158	19.725	7.40492	16.5378	18.0269	25.0569	ENSMUSG00000020303	11	ENSMUSG00000020303	Stc2	protein_coding
0	0	0	0	0	0	0	0	0	ENSMUSG00000020310	10	ENSMUSG00000020310	Madcam1	protein_coding
0	0	0	0	0	0	0	0	0	ENSMUSG00000020323	10	ENSMUSG00000020323	Prss57	protein_coding
0	0	0	0	0	0	0	0	0	ENSMUSG00000020325	10	ENSMUSG00000020325	Fstl3	protein_coding
0	0	27.4457	6.49896	14.7938	34.3319	21.1316	26.6485	34.4532	ENSMUSG00000020335	11	ENSMUSG00000020335	Zfp354b	protein_coding
10.0511	13.8729	34.5032	20.58	58.3532	6.73175	17.4566	21.162	56.378	ENSMUSG00000020340	11	ENSMUSG00000020340	Cyfip2	protein_coding
0	0	0	0	8.21876	0	0	10.9729	0	ENSMUSG00000020354	11	ENSMUSG00000020354	Sgcd	protein_coding
35.8967	24.2775	31.3665	24.9127	22.1906	15.483	20.2129	50.9456	17.7486	ENSMUSG00000020363	11	ENSMUSG00000020363	Gfpt2	protein_coding
0	4.62429	10.9783	10.8316	27.1219	10.7708	21.1316	18.0269	18.7927	ENSMUSG00000020364	11	ENSMUSG00000020364	Zfp354a	protein_coding
0	10.4046	9.40995	0	0	5.3854	0	7.83779	0	ENSMUSG00000020374	11	ENSMUSG00000020374	Rasgef1c	protein_coding
0	0	0	0	0	5.3854	0	0	5.22019	ENSMUSG00000020383	11	ENSMUSG00000020383	Il13	protein_coding
57.4347	64.74	68.2222	69.3222	45.2032	61.9321	79.9327	72.8914	42.8055	ENSMUSG00000020387	11	ENSMUSG00000020387	Jade2	protein_coding
0	0	0	0	0	0	0	0	0	ENSMUSG00000020395	11	ENSMUSG00000020395	Itk	protein_coding
0	0	0	0	0	0	0	4.70267	0	ENSMUSG00000020399	11	ENSMUSG00000020399	Havcr2	protein_coding
0	0	0	0	0	0	0	0	0	ENSMUSG00000020405	11	ENSMUSG00000020405	Fabp6	protein_coding
0	0	0	0	0	0	0	0	0	ENSMUSG00000020411	11	ENSMUSG00000020411	Nipal4	protein_coding
0	35.8382	31.3665	28.1622	18.9031	30.966	33.9943	37.6214	64.7303	ENSMUSG00000020422	11	ENSMUSG00000020422	Tns3	protein_coding
0	8.0925	0	0	0	6.73175	7.35013	3.91889	4.17615	ENSMUSG00000020427	11	ENSMUSG00000020427	Igfbp3	protein_coding
0	0	0	0	0	0	0	0	0	ENSMUSG00000020428	11	ENSMUSG00000020428	Gabra6	protein_coding
0	0	0	0	0	0	0	0	0	ENSMUSG00000020429	11	ENSMUSG00000020429	Igfbp1	protein_coding
24.4097	50.8672	33.719	18.4137	42.7375	39.0441	33.9943	57.2159	32.3652	ENSMUSG00000020431	11	ENSMUSG00000020431	Adcy1	protein_coding
0	0	0	0	0	0	0	0	0	ENSMUSG00000020436	11	ENSMUSG00000020436	Gabrg2	protein_coding
5.74347	0	0	0	0	0	0	0	0	ENSMUSG00000020437	11	ENSMUSG00000020437	Myo1g	protein_coding
0	0	0	0	0	0	0	0	0	ENSMUSG00000020447	11	ENSMUSG00000020447	Npc1l1	protein_coding
0	23.1214	9.40995	14.0811	15.6156	12.1171	2.7563	9.40535	21.9248	ENSMUSG00000020467	11	ENSMUSG00000020467	Efemp1	protein_coding
0	0	0	0	0	0	0	0	0	ENSMUSG00000020469	11	ENSMUSG00000020469	Myl7	protein_coding
0	0	0	5.4158	5.75313	0	0	9.40535	4.17615	ENSMUSG00000020474	11	ENSMUSG00000020474	Polm	protein_coding
15.7945	38.1504	28.2299	15.1642	14.7938	16.1562	0	26.6485	28.189	ENSMUSG00000020524	11	ENSMUSG00000020524	Gria1	protein_coding
0	0	7.05747	15.1642	0	10.0976	0	7.05401	4.17615	ENSMUSG00000020542	11	ENSMUSG00000020542	Myocd	protein_coding
37.3326	26.5897	12.5466	8.66528	13.15	12.7903	6.43136	14.108	15.6606	ENSMUSG00000020573	12	ENSMUSG00000020573	Pik3cg	protein_coding
0	0	0	0	0	0	0	0	0	ENSMUSG00000020581	12	ENSMUSG00000020581	Agr2	protein_coding
0	0	0	0	0	0	0	0	0	ENSMUSG00000020583	12	ENSMUSG00000020583	Matn3	protein_coding
11.4869	19.6532	5.48914	12.9979	0	0	0	7.05401	0	ENSMUSG00000020591	12	ENSMUSG00000020591	Ntsr2	protein_coding
12.9228	35.8382	14.8991	8.66528	20.5469	22.8879	14.7003	11.7567	17.7486	ENSMUSG00000020598	12	ENSMUSG00000020598	Nrcam	protein_coding
5.74347	8.0925	7.84163	9.74844	4.93126	6.73175	5.5126	9.40535	19.8367	ENSMUSG00000020600	12	ENSMUSG00000020600	Slc7a15	protein_coding
21.538	26.5897	13.3308	18.4137	9.86251	8.75127	14.7003	22.7296	17.7486	ENSMUSG00000020605	12	ENSMUSG00000020605	Hs1bp3	protein_coding
0	0	0	0	0	0	0	0	0	ENSMUSG00000020609	12	ENSMUSG00000020609	Apob	protein_coding
0	0	1.56833	0	0	0	3.67506	0	4.17615	ENSMUSG00000020620	11	ENSMUSG00000020620	Abca8b	protein_coding
4.3076	10.4046	0	0	9.86251	0	11.0252	8.62157	7.30826	ENSMUSG00000020623	11	ENSMUSG00000020623	Map2k6	protein_coding
0	0	7.05747	11.9148	18.9031	10.7708	0	8.62157	0	ENSMUSG00000020630	12	ENSMUSG00000020630	Rnaseh1	protein_coding
0	0	8.62579	0	0	0	0	0	0	ENSMUSG00000020635	12	ENSMUSG00000020635	Fkbp1b	protein_coding
14.3587	0	10.9783	6.49896	0	14.8098	5.5126	1.56756	0	ENSMUSG00000020641	12	ENSMUSG00000020641	Rsad2	protein_coding
0	0	0	0	0	0	0	0	0	ENSMUSG00000020651	12	ENSMUSG00000020651	Slc26a4	protein_coding
18.6663	30.0579	23.5249	20.58	14.7938	29.6197	35.8319	0	24.0129	ENSMUSG00000020653	12	ENSMUSG00000020653	Klf11	protein_coding
21.538	30.0579	14.1149	19.4969	6.57501	18.1757	23.8879	28.9998	15.6606	ENSMUSG00000020658	12	ENSMUSG00000020658	Efr3b	protein_coding
66.0499	55.4915	91.7471	89.9023	64.1063	50.4881	94.6329	67.405	84.567	ENSMUSG00000020661	12	ENSMUSG00000020661	Dnmt3a	protein_coding
0	0	6.2733	4.33264	0	0	7.35013	0	0	ENSMUSG00000020672	12	ENSMUSG00000020672	Sntg2	protein_coding
0	0	11.7624	14.0811	0	0	16.5378	17.2431	5.22019	ENSMUSG00000020673	12	ENSMUSG00000020673	Tpo	protein_coding
31.5891	34.6822	21.9566	19.4969	13.15	23.5611	21.1316	11.7567	24.0129	ENSMUSG00000020674	12	ENSMUSG00000020674	Pxdn	protein_coding
0	0	0	0	0	0	0	0	0	ENSMUSG00000020676	11	ENSMUSG00000020676	Ccl11	protein_coding
12.9228	8.0925	10.1941	0	21.3688	12.1171	16.5378	10.1891	5.22019	ENSMUSG00000020684	11	ENSMUSG00000020684	Rasl10b	protein_coding
0	0	0	0	0	0	0	0	0	ENSMUSG00000020686	11	ENSMUSG00000020686	Gas2l2	protein_coding
20.1021	9.24858	13.3308	15.1642	0	10.0976	14.7003	10.9729	0	ENSMUSG00000020689	11	ENSMUSG00000020689	Itgb3	protein_coding
0	0	7.84163	5.4158	13.15	14.8098	13.7815	3.91889	16.7046	ENSMUSG00000020695	11	ENSMUSG00000020695	Mrc2	protein_coding
0	10.4046	2.35249	0	3.2875	0	9.18766	7.05401	0	ENSMUSG00000020701	11	ENSMUSG00000020701	Tmem132e	protein_coding
0	0	0	0	0	0	0	0	0	ENSMUSG00000020713	11	ENSMUSG00000020713	Gh	protein_coding
41.6402	50.8672	41.5606	45.4927	32.875	48.4686	37.6694	55.6483	59.5101	ENSMUSG00000020715	11	ENSMUSG00000020715	Ern1	protein_coding
0	0	0.784163	2.16632	12.3281	0	2.7563	3.91889	0	ENSMUSG00000020717	11	ENSMUSG00000020717	Pecam1	protein_coding
0	0	0	0	0	0	0	0	0	ENSMUSG00000020722	11	ENSMUSG00000020722	Cacng1	protein_coding
0	0	0	0	0	0	0	0	0	ENSMUSG00000020732	11	ENSMUSG00000020732	Rab37	protein_coding
91.8955	82.0811	62.733	81.237	58.3532	78.7614	79.0139	78.3779	25.0569	ENSMUSG00000020741	11	ENSMUSG00000020741	Cluh	protein_coding
0	0	0	0	0	0	0	0	0	ENSMUSG00000020787	11	ENSMUSG00000020787	P2rx1	protein_coding
12.9228	0	10.1941	0	0	9.42444	16.5378	16.4594	10.4404	ENSMUSG00000020788	11	ENSMUSG00000020788	Atp2a3	protein_coding
0	0	0	0	0	0	0	0	0	ENSMUSG00000020793	11	ENSMUSG00000020793	Galr2	protein_coding
12.9228	12.7168	0	16.2474	18.0813	13.4635	17.4566	8.62157	0	ENSMUSG00000020798	11	ENSMUSG00000020798	Spns3	protein_coding
0	0	0	0	0	0	0	0	0	ENSMUSG00000020804	11	ENSMUSG00000020804	Aanat	protein_coding
11.4869	13.8729	0	14.0811	15.6156	10.0976	0	10.9729	11.4844	ENSMUSG00000020806	11	ENSMUSG00000020806	Rhbdf2	protein_coding
0	8.0925	0	15.1642	0	2.6927	10.1064	0	0	ENSMUSG00000020808	11	ENSMUSG00000020808	Fam64a	protein_coding
4.3076	0	3.92081	0	0	9.42444	0	7.83779	0	ENSMUSG00000020811	11	ENSMUSG00000020811	Wscd1	protein_coding
0	0	0	0	0	0	0	0	0	ENSMUSG00000020826	11	ENSMUSG00000020826	Nos2	protein_coding
0	0	0	0	0	0	0	0	0	ENSMUSG00000020828	11	ENSMUSG00000020828	Pld2	protein_coding
0	0	5.48914	0	0	0	0	0	0	ENSMUSG00000020830	11	ENSMUSG00000020830	Vmo1	protein_coding
0	0	0	0	0	0	0	6.27023	0	ENSMUSG00000020836	11	ENSMUSG00000020836	Coro6	protein_coding
20.1021	0	0	22.7464	18.0813	8.75127	0	9.40535	14.6165	ENSMUSG00000020838	11	ENSMUSG00000020838	Slc6a4	protein_coding
0	0	0	0	0	0	0	0	0	ENSMUSG00000020839	11	ENSMUSG00000020839	Tmigd1	protein_coding
21.538	24.2775	18.8199	31.4116	23.8344	30.966	27.563	16.4594	21.9248	ENSMUSG00000020846	11	ENSMUSG00000020846	Rflnb	protein_coding
31.5891	10.4046	19.6041	23.8295	5.75313	11.444	15.619	20.3783	19.8367	ENSMUSG00000020847	11	ENSMUSG00000020847	Rph3al	protein_coding
33.025	23.1214	10.9783	28.1622	26.3	36.3514	32.1568	28.216	9.39633	ENSMUSG00000020848	11	ENSMUSG00000020848	Doc2b	protein_coding
60.3064	31.2139	27.4457	49.8254	44.3813	38.3709	37.6694	36.0538	18.7927	ENSMUSG00000020866	11	ENSMUSG00000020866	Cacna1g	protein_coding
5.74347	17.3411	11.7624	0	13.9719	12.1171	16.5378	0	0	ENSMUSG00000020871	11	ENSMUSG00000020871	Dlx4	protein_coding
0	0	0	0	0	0	0	0	0	ENSMUSG00000020872	11	ENSMUSG00000020872	Tac4	protein_coding
0	15.0289	7.84163	16.2474	0	15.483	11.0252	13.3242	10.4404	ENSMUSG00000020875	11	ENSMUSG00000020875	Hoxb9	protein_coding
45.9478	0	0	77.9875	72.3251	12.1171	0	0	0	ENSMUSG00000020890	11	ENSMUSG00000020890	Gucy2e	protein_coding
0	0	0	0	0	4.03905	0	6.27023	0	ENSMUSG00000020891	11	ENSMUSG00000020891	Alox8	protein_coding
58.8706	53.1793	33.719	46.5759	53.4219	40.3905	45.9383	47.8105	77.2587	ENSMUSG00000020899	11	ENSMUSG00000020899	Pfas	protein_coding
0	0	0	7.58212	0	2.6927	0	10.1891	0	ENSMUSG00000020901	11	ENSMUSG00000020901	Pik3r5	protein_coding
0	16.185	4.70498	0	0	7.40492	0	0	0	ENSMUSG00000020902	11	ENSMUSG00000020902	Ntn1	protein_coding
12.9228	11.5607	5.48914	4.33264	8.21876	9.42444	7.35013	20.3783	30.2771	ENSMUSG00000020908	11	ENSMUSG00000020908	Myh3	protein_coding
0	0	0	0	0	0	0	0	0	ENSMUSG00000020911	11	ENSMUSG00000020911	Krt19	protein_coding
0	0	0	0	0	0	0	0	0	ENSMUSG00000020912	11	ENSMUSG00000020912	Krt12	protein_coding
0	0	0	0	0	0	0	0	0	ENSMUSG00000020913	11	ENSMUSG00000020913	Krt24	protein_coding
0	0	0	0	0	0	0	0	0	ENSMUSG00000020916	11	ENSMUSG00000020916	Krt36	protein_coding
51.6912	52.0232	26.6615	32.4948	30.4094	15.483	16.5378	13.3242	19.8367	ENSMUSG00000020919	11	ENSMUSG00000020919	Stat5b	protein_coding
0	0	0	0	0	0	0	0	0	ENSMUSG00000020928	11	ENSMUSG00000020928	Higd1b	protein_coding
10.0511	18.4972	7.84163	7.58212	7.39688	10.7708	13.7815	19.5945	10.4404	ENSMUSG00000020950	12	ENSMUSG00000020950	Foxg1	protein_coding
0	6.93643	0	0	13.15	0	2.7563	7.83779	0	ENSMUSG00000020953	12	ENSMUSG00000020953	Coch	protein_coding
12.9228	26.5897	19.6041	34.6611	22.1906	33.6587	16.5378	12.5405	12.5284	ENSMUSG00000021047	12	ENSMUSG00000021047	Nova1	protein_coding
91.8955	83.2372	90.1787	28.1622	89.5845	65.2979	88.2016	93.2697	20.8807	ENSMUSG00000021061	12	ENSMUSG00000021061	Sptb	protein_coding
30.1532	6.93643	5.48914	3.24948	4.10938	1.34635	12.8627	7.05401	4.17615	ENSMUSG00000021068	12	ENSMUSG00000021068	Nin	protein_coding
47.3836	27.7457	28.2299	12.9979	18.9031	26.2538	27.563	25.0809	38.6294	ENSMUSG00000021070	12	ENSMUSG00000021070	Bdkrb2	protein_coding
15.7945	15.0289	19.6041	6.49896	3.2875	12.7903	15.619	19.5945	25.0569	ENSMUSG00000021071	12	ENSMUSG00000021071	Trim9	protein_coding
25.8456	8.0925	19.6041	8.66528	0	12.7903	25.7255	6.27023	5.22019	ENSMUSG00000021081	12	ENSMUSG00000021081	Serpina1f	protein_coding
18.6663	25.4336	26.6615	24.9127	23.8344	22.2148	31.2381	20.3783	16.7046	ENSMUSG00000021108	12	ENSMUSG00000021108	Prkch	protein_coding
0	0	0	0	5.75313	0	11.0252	8.62157	0	ENSMUSG00000021123	12	ENSMUSG00000021123	Rdh12	protein_coding
0	0	0	0	0	0	0	8.62157	0	ENSMUSG00000021135	12	ENSMUSG00000021135	Slc10a1	protein_coding
0	0	0	0	0	0	0	0	0	ENSMUSG00000021148	13	ENSMUSG00000021148	Gm9745	protein_coding
27.2815	42.7747	36.0715	33.578	32.875	45.1027	23.8879	32.9187	35.4973	ENSMUSG00000021186	12	ENSMUSG00000021186	Fbln5	protein_coding
5.74347	21.9654	3.13665	19.4969	10.6844	14.8098	14.7003	7.83779	10.4404	ENSMUSG00000021198	12	ENSMUSG00000021198	Unc79	protein_coding
22.9739	31.2139	23.5249	17.3306	33.6969	24.2343	21.1316	18.8107	22.9688	ENSMUSG00000021200	12	ENSMUSG00000021200	Asb2	protein_coding
0	0	0	0	0	0	0	0	0	ENSMUSG00000021207	13	ENSMUSG00000021207	Akr1c21	protein_coding
0	0	0	0	0	0	0	0	0	ENSMUSG00000021208	12	ENSMUSG00000021208	Ifi27l2b	protein_coding
0	0	0	0	0	0	0	0	0	ENSMUSG00000021210	13	ENSMUSG00000021210	Akr1c6	protein_coding
0	0	2.35249	0	0	0	0	0	0	ENSMUSG00000021211	13	ENSMUSG00000021211	Akr1c12	protein_coding
0	0	0	0	0	0	0	0	0	ENSMUSG00000021214	13	ENSMUSG00000021214	Akr1c18	protein_coding
8.61521	18.4972	8.62579	9.74844	6.57501	10.0976	3.67506	7.05401	10.4404	ENSMUSG00000021217	7	ENSMUSG00000021217	Tshz3	protein_coding
0	17.3411	17.2516	15.1642	10.6844	14.8098	6.43136	19.5945	10.4404	ENSMUSG00000021223	12	ENSMUSG00000021223	Papln	protein_coding
0	0	0	0	0	0	0	0	0	ENSMUSG00000021228	12	ENSMUSG00000021228	Acot3	protein_coding
0	0	0	0	0	0	0	0	0	ENSMUSG00000021239	12	ENSMUSG00000021239	Vsx2	protein_coding
2.87174	3.46822	7.84163	11.9148	2.46563	9.42444	11.944	2.35134	6.26422	ENSMUSG00000021240	12	ENSMUSG00000021240	Abcd4	protein_coding
0	4.62429	4.70498	0	3.2875	6.05857	0	0	0	ENSMUSG00000021250	12	ENSMUSG00000021250	Fos	protein_coding
0	3.46822	28.2299	58.4906	22.1906	23.5611	19.2941	36.8376	16.7046	ENSMUSG00000021255	12	ENSMUSG00000021255	Esrrb	protein_coding
66.0499	106.359	72.9271	81.237	64.1063	55.8735	57.8823	28.216	52.2019	ENSMUSG00000021294	12	ENSMUSG00000021294	Kif26a	protein_coding
0	0	0	0	3.2875	6.73175	5.5126	0	0	ENSMUSG00000021298	12	ENSMUSG00000021298	Gpr132	protein_coding
0	4.62429	1.56833	2.16632	1.64375	6.73175	1.83753	1.56756	3.13211	ENSMUSG00000021303	13	ENSMUSG00000021303	Gng4	protein_coding
5.74347	10.4046	5.48914	2.16632	4.10938	12.7903	8.2689	2.35134	7.30826	ENSMUSG00000021306	13	ENSMUSG00000021306	Gpr137b	protein_coding
0	0	0	0	0	0	0	0	0	ENSMUSG00000021313	13	ENSMUSG00000021313	Ryr2	protein_coding
15.7945	12.7168	11.7624	20.58	12.3281	11.444	12.8627	12.5405	17.7486	ENSMUSG00000021318	13	ENSMUSG00000021318	Gli3	protein_coding
0	0	0	0	0	0	0	0	0	ENSMUSG00000021319	13	ENSMUSG00000021319	Sfrp4	protein_coding
0	8.0925	7.84163	24.9127	10.6844	12.1171	3.67506	7.05401	4.17615	ENSMUSG00000021322	13	ENSMUSG00000021322	Aoah	protein_coding
0	0	0	0	0	0	0	0	0	ENSMUSG00000021335	13	ENSMUSG00000021335	Slc17a1	protein_coding
0	0	0	0	0	0	0	0	0	ENSMUSG00000021336	13	ENSMUSG00000021336	Slc17a4	protein_coding
22.9739	26.5897	28.2299	32.4948	20.5469	24.9075	45.0195	19.5945	37.5853	ENSMUSG00000021340	13	ENSMUSG00000021340	Gpld1	protein_coding
0	0	0	0	0	0	0	0	0	ENSMUSG00000021342	13	ENSMUSG00000021342	Prl	protein_coding
0	0	0	0	0	0	0	0	0	ENSMUSG00000021345	13	ENSMUSG00000021345	Prl8a6	protein_coding
0	0	0	0	0	0	0	0	0	ENSMUSG00000021346	13	ENSMUSG00000021346	Prl8a8	protein_coding
0	0	0	0	0	0	0	0	0	ENSMUSG00000021347	13	ENSMUSG00000021347	Prl7b1	protein_coding
0	0	0	0	0	0	0	0	0	ENSMUSG00000021348	13	ENSMUSG00000021348	Prl7d1	protein_coding
0	5.78036	8.62579	3.24948	0	0	0	3.13512	0	ENSMUSG00000021356	13	ENSMUSG00000021356	Irf4	protein_coding
11.4869	0	4.70498	0	7.39688	2.01952	0	0	19.8367	ENSMUSG00000021359	13	ENSMUSG00000021359	Tfap2a	protein_coding
0	0	0	0	0	0	0	0	0	ENSMUSG00000021362	13	ENSMUSG00000021362	Gcm2	protein_coding
63.1782	35.8382	39.9923	50.9085	55.0657	63.9516	59.7198	39.1889	27.145	ENSMUSG00000021371	13	ENSMUSG00000021371	Mcur1	protein_coding
7.17934	0	7.05747	0	2.46563	15.483	13.7815	9.40535	4.17615	ENSMUSG00000021381	13	ENSMUSG00000021381	Barx1	protein_coding
0	0	0	0	0	0	0	0	0	ENSMUSG00000021404	13	ENSMUSG00000021404	Serpinb9c	protein_coding
0	0	0	0	0	0	0	0	0	ENSMUSG00000021423	13	ENSMUSG00000021423	Ly86	protein_coding
0	0	0	0	0	0	0	0	0	ENSMUSG00000021439	13	ENSMUSG00000021439	Ctsq	protein_coding
0	0	0	0	0	0	0	0	0	ENSMUSG00000021440	13	ENSMUSG00000021440	Cts7	protein_coding
0	0	0	0	0	0	0	0	0	ENSMUSG00000021441	13	ENSMUSG00000021441	Cts6	protein_coding
7.17934	0	18.0357	16.2474	0	10.7708	11.0252	9.40535	0	ENSMUSG00000021451	13	ENSMUSG00000021451	Sema4d	protein_coding
8.61521	0	14.1149	0	9.04064	0	5.5126	15.6756	19.8367	ENSMUSG00000021456	13	ENSMUSG00000021456	Fbp2	protein_coding
7.17934	10.4046	12.5466	14.0811	0	5.3854	20.2129	0	3.13211	ENSMUSG00000021457	13	ENSMUSG00000021457	Syk	protein_coding
93.3314	67.0522	47.8339	51.9917	64.1063	49.8149	34.9131	63.4861	34.4532	ENSMUSG00000021466	13	ENSMUSG00000021466	Ptch1	protein_coding
5.74347	0	0	0	6.57501	2.6927	0	0	0	ENSMUSG00000021469	13	ENSMUSG00000021469	Msx2	protein_coding
0	4.62429	0	0	0	0	0	0	0	ENSMUSG00000021478	13	ENSMUSG00000021478	Drd1	protein_coding
0	0	0	0	0	0	0	0	0	ENSMUSG00000021506	13	ENSMUSG00000021506	Pitx1	protein_coding
0	0	9.40995	0	12.3281	16.1562	10.1064	20.3783	12.5284	ENSMUSG00000021508	13	ENSMUSG00000021508	Cxcl14	protein_coding
0	0	7.05747	11.9148	0	9.42444	9.18766	5.48645	13.5725	ENSMUSG00000021509	13	ENSMUSG00000021509	Slc25a48	protein_coding
22.9739	36.9943	25.0932	12.9979	25.4782	16.8294	27.563	18.0269	13.5725	ENSMUSG00000021510	13	ENSMUSG00000021510	Zfp729a	protein_coding
40.2043	38.1504	44.6973	19.4969	50.9563	36.3514	35.8319	39.9727	50.1138	ENSMUSG00000021536	13	ENSMUSG00000021536	Adcy2	protein_coding
0	0	0	3.24948	0	0	0	6.27023	0	ENSMUSG00000021539	13	ENSMUSG00000021539	Lect2	protein_coding
0	0	14.1149	0	0	4.03905	0	0	0	ENSMUSG00000021541	13	ENSMUSG00000021541	Trpc7	protein_coding
27.2815	10.4046	10.1941	30.3285	14.7938	4.03905	10.1064	17.2431	8.3523	ENSMUSG00000021553	13	ENSMUSG00000021553	Slc28a3	protein_coding
17.2304	0	21.1724	32.4948	12.3281	10.7708	11.0252	12.5405	0	ENSMUSG00000021559	13	ENSMUSG00000021559	Dapk1	protein_coding
0	0	0	0	0	0	0	0	0	ENSMUSG00000021565	13	ENSMUSG00000021565	Slc6a19	protein_coding
0	0	0	0	0	0	0	0	0	ENSMUSG00000021566	13	ENSMUSG00000021566	Slc6a19os	lncRNA
12.9228	24.2775	9.40995	14.0811	9.86251	16.8294	22.0504	13.3242	8.3523	ENSMUSG00000021573	13	ENSMUSG00000021573	Tppp	protein_coding
0	0	0	0	0	0	0	0	0	ENSMUSG00000021575	13	ENSMUSG00000021575	Ahrr	protein_coding
27.2815	27.7457	17.2516	35.7443	39.45	46.449	11.944	20.3783	0	ENSMUSG00000021587	13	ENSMUSG00000021587	Pcsk1	protein_coding
0	0	0	0	0	0	0	0	0	ENSMUSG00000021600	13	ENSMUSG00000021600	8030423J24Rik	lncRNA
0	0	0	0	0	0	0	0	0	ENSMUSG00000021604	13	ENSMUSG00000021604	Irx4	protein_coding
0	0	0	0	0	0	0	0	0	ENSMUSG00000021609	13	ENSMUSG00000021609	Slc6a3	protein_coding
14.3587	0	10.1941	20.58	16.4375	14.1367	19.2941	19.5945	0	ENSMUSG00000021611	13	ENSMUSG00000021611	Tert	protein_coding
0	0	0	0	0	0	0	0	0	ENSMUSG00000021612	13	ENSMUSG00000021612	Slc6a18	protein_coding
0	0	0	0	0	4.71222	0	0	0	ENSMUSG00000021613	13	ENSMUSG00000021613	Hapln1	protein_coding
11.4869	17.3411	14.1149	30.3285	31.2313	18.8489	16.5378	22.7296	3.13211	ENSMUSG00000021638	13	ENSMUSG00000021638	Ocln	protein_coding
0	0	0	0	0	0	0	0	0	ENSMUSG00000021647	13	ENSMUSG00000021647	Cartpt	protein_coding
22.9739	10.4046	10.1941	29.2453	17.2594	24.9075	8.2689	14.108	9.39633	ENSMUSG00000021662	13	ENSMUSG00000021662	Arhgef28	protein_coding
0	0	0	0	0	0	0	0	0	ENSMUSG00000021678	13	ENSMUSG00000021678	F2rl1	protein_coding
0	0	0	0	0	0	0	0	0	ENSMUSG00000021680	13	ENSMUSG00000021680	Crhbp	protein_coding
0	9.24858	10.9783	4.33264	0	4.03905	14.7003	11.7567	5.22019	ENSMUSG00000021685	13	ENSMUSG00000021685	Otp	protein_coding
8.61521	8.0925	9.40995	0	5.75313	6.73175	9.18766	12.5405	0	ENSMUSG00000021696	13	ENSMUSG00000021696	Elovl7	protein_coding
25.8456	34.6822	22.7407	11.9148	25.4782	28.2733	0	22.7296	25.0569	ENSMUSG00000021700	13	ENSMUSG00000021700	Rab3c	protein_coding
0	0	0	0	0	0	0	0	0	ENSMUSG00000021702	13	ENSMUSG00000021702	Thbs4	protein_coding
66.0499	39.3065	29.7982	36.8274	45.2032	22.8879	38.5882	37.6214	37.5853	ENSMUSG00000021703	13	ENSMUSG00000021703	Serinc5	protein_coding
22.9739	46.2429	36.0715	45.4927	25.4782	45.7759	36.7506	48.5943	50.1138	ENSMUSG00000021704	13	ENSMUSG00000021704	Mtx3	protein_coding
14.3587	27.7457	18.8199	0	20.5469	15.483	24.8067	16.4594	17.7486	ENSMUSG00000021708	13	ENSMUSG00000021708	Rasgrf2	protein_coding
15.7945	30.0579	18.8199	5.4158	8.21876	11.444	0	27.4323	12.5284	ENSMUSG00000021719	13	ENSMUSG00000021719	Rgs7bp	protein_coding
0	0	2.35249	2.16632	4.10938	1.34635	0	3.91889	3.13211	ENSMUSG00000021720	13	ENSMUSG00000021720	Rnf180	protein_coding
0	0	0	0	0	0	0	0	0	ENSMUSG00000021721	13	ENSMUSG00000021721	Htr1a	protein_coding
17.2304	27.7457	16.4674	10.8316	26.3	9.42444	7.35013	3.91889	4.17615	ENSMUSG00000021725	13	ENSMUSG00000021725	Parp8	protein_coding
0	0	3.92081	0	0	0	0	7.05401	0	ENSMUSG00000021743	14	ENSMUSG00000021743	Fezf2	protein_coding
2.87174	17.3411	7.84163	19.4969	11.5063	14.8098	14.7003	7.83779	13.5725	ENSMUSG00000021750	14	ENSMUSG00000021750	Fam107a	protein_coding
0	0	0	0	0	0	0	0	0	ENSMUSG00000021751	14	ENSMUSG00000021751	Acox2	protein_coding
106.254	91.3297	68.2222	119.148	90.4064	65.2979	121.277	65.8374	83.523	ENSMUSG00000021756	13	ENSMUSG00000021756	Il6st	protein_coding
0	0	0	0	0	0	0	0	0	ENSMUSG00000021763	13	ENSMUSG00000021763	BC067074	protein_coding
0	0	3.13665	5.4158	0	7.40492	0	0	11.4844	ENSMUSG00000021765	13	ENSMUSG00000021765	Fst	protein_coding
22.9739	31.2139	54.8914	37.9106	13.9719	34.3319	20.2129	47.0267	85.611	ENSMUSG00000021767	14	ENSMUSG00000021767	Kat6b	protein_coding
22.9739	10.4046	17.2516	9.74844	21.3688	16.8294	30.3193	18.8107	21.9248	ENSMUSG00000021779	14	ENSMUSG00000021779	Thrb	protein_coding
77.5368	77.4568	74.4955	75.8212	61.6407	55.8735	79.9327	95.621	62.6422	ENSMUSG00000021782	14	ENSMUSG00000021782	Dlg5	protein_coding
0	0	0	0	0	0	0	0	0	ENSMUSG00000021789	14	ENSMUSG00000021789	Sftpa1	protein_coding
14.3587	0	4.70498	8.66528	8.21876	7.40492	14.7003	0	0	ENSMUSG00000021795	14	ENSMUSG00000021795	Sftpd	protein_coding
0	0	0	0	0	0	0	0	0	ENSMUSG00000021797	14	ENSMUSG00000021797	9230112D13Rik	protein_coding
0	5.78036	0	8.66528	0	4.71222	0	0	11.4844	ENSMUSG00000021798	14	ENSMUSG00000021798	Ldb3	protein_coding
0	0	5.48914	0	0	0	0	0	0	ENSMUSG00000021799	14	ENSMUSG00000021799	Opn4	protein_coding
10.0511	13.8729	4.70498	8.66528	6.57501	8.75127	6.43136	6.27023	6.26422	ENSMUSG00000021803	14	ENSMUSG00000021803	Cdhr1	protein_coding
0	0	0	0	0	0	0	0	0	ENSMUSG00000021804	14	ENSMUSG00000021804	Rgr	protein_coding
0	0	0	0	0	5.3854	0	0	0	ENSMUSG00000021822	14	ENSMUSG00000021822	Plau	protein_coding
0	0	0	2.16632	0	0	0	0	0	ENSMUSG00000021848	14	ENSMUSG00000021848	Otx2	protein_coding
0	0	0	0	3.2875	3.36587	2.7563	0	0	ENSMUSG00000021852	14	ENSMUSG00000021852	Slc35f4	protein_coding
0	3.46822	0	0	2.46563	3.36587	0	0	0	ENSMUSG00000021880	14	ENSMUSG00000021880	Rnase6	protein_coding
22.9739	8.0925	10.9783	4.33264	5.75313	3.36587	9.18766	10.1891	0	ENSMUSG00000021903	14	ENSMUSG00000021903	Galnt15	protein_coding
4.3076	0	7.84163	0	3.2875	5.3854	7.35013	7.83779	10.4404	ENSMUSG00000021904	14	ENSMUSG00000021904	Sema3g	protein_coding
0	0	0	0	0	0	0	0	0	ENSMUSG00000021907	14	ENSMUSG00000021907	Msmb	protein_coding
0	0	0	0	0	0	0	0	0	ENSMUSG00000021913	14	ENSMUSG00000021913	Ogdhl	protein_coding
0	0	0	0	0	0	0	6.27023	0	ENSMUSG00000021922	14	ENSMUSG00000021922	Itih4	protein_coding
0	0	0	0	0	0	0	0	0	ENSMUSG00000021927	15	ENSMUSG00000021927	Gm5803	processed_pseudogene
0	0	6.2733	0	0	0	0	0	0	ENSMUSG00000021933	14	ENSMUSG00000021933	Gucy1b2	protein_coding
0	0	0	0	0	0	0	0	0	ENSMUSG00000021943	14	ENSMUSG00000021943	Gdf10	protein_coding
4.3076	15.0289	9.40995	0	14.7938	0	0	4.70267	9.39633	ENSMUSG00000021974	14	ENSMUSG00000021974	Fgf9	protein_coding
28.7174	46.2429	39.9923	42.2432	52.6001	27.6002	50.5321	36.0538	51.1578	ENSMUSG00000021978	14	ENSMUSG00000021978	Extl3	protein_coding
54.563	15.0289	44.6973	79.0707	8.21876	49.8149	34.9131	54.0807	56.378	ENSMUSG00000021990	14	ENSMUSG00000021990	Spata13	protein_coding
17.2304	9.24858	20.3882	27.079	32.0532	30.966	27.563	18.0269	22.9688	ENSMUSG00000021991	14	ENSMUSG00000021991	Cacna2d3	protein_coding
50.2554	19.6532	26.6615	20.58	29.5875	20.8684	32.1568	42.3241	22.9688	ENSMUSG00000021994	14	ENSMUSG00000021994	Wnt5a	protein_coding
5.74347	5.78036	6.2733	9.74844	14.7938	5.3854	4.59383	9.40535	4.17615	ENSMUSG00000021999	14	ENSMUSG00000021999	Cpb2	protein_coding
0	0	0	0	0	0	0	0	0	ENSMUSG00000022015	14	ENSMUSG00000022015	Tnfsf11	protein_coding
0	0	0	0	0	0	0	0	0	ENSMUSG00000022026	14	ENSMUSG00000022026	Olfm4	protein_coding
0	5.78036	0	0	9.86251	8.75127	0	0	0	ENSMUSG00000022044	14	ENSMUSG00000022044	Stmn4	protein_coding
0	16.185	3.13665	8.66528	1.64375	4.03905	14.7003	7.05401	8.3523	ENSMUSG00000022054	14	ENSMUSG00000022054	Nefm	protein_coding
0	0	7.05747	0	0	6.05857	0	2.35134	0	ENSMUSG00000022055	14	ENSMUSG00000022055	Nefl	protein_coding
0	0	0	0	0	0	0	0	0	ENSMUSG00000022056	14	ENSMUSG00000022056	Adam7	protein_coding
0	0	0	0	0	0	0	0	0	ENSMUSG00000022057	14	ENSMUSG00000022057	Adamdec1	protein_coding
7.17934	0	9.40995	6.49896	13.9719	16.8294	10.1064	16.4594	6.26422	ENSMUSG00000022061	14	ENSMUSG00000022061	Nkx3-1	protein_coding
0	0	0	0	0	0	0	0	0	ENSMUSG00000022076	14	ENSMUSG00000022076	Klhl1	protein_coding
15.7945	9.24858	16.4674	23.8295	23.0125	26.2538	13.7815	25.0809	20.8807	ENSMUSG00000022094	14	ENSMUSG00000022094	Slc39a14	protein_coding
0	11.5607	10.1941	0	9.04064	12.7903	11.944	13.3242	5.22019	ENSMUSG00000022096	14	ENSMUSG00000022096	Hr	protein_coding
0	0	0	0	0	0	0	0	0	ENSMUSG00000022097	14	ENSMUSG00000022097	Sftpc	protein_coding
17.2304	6.93643	9.40995	0	11.5063	18.1757	10.1064	10.1891	8.3523	ENSMUSG00000022098	14	ENSMUSG00000022098	Bmp1	protein_coding
4.3076	17.3411	9.40995	18.4137	13.15	21.5416	0	4.70267	0	ENSMUSG00000022099	14	ENSMUSG00000022099	Dmtn	protein_coding
0	0	0	24.9127	0	0	0	0	0	ENSMUSG00000022101	14	ENSMUSG00000022101	Fgf17	protein_coding
30.1532	9.24858	21.1724	40.0769	19.725	33.6587	33.9943	28.9998	22.9688	ENSMUSG00000022112	14	ENSMUSG00000022112	Gpc5	protein_coding
0	4.62429	0	0	0	7.40492	12.8627	3.91889	0	ENSMUSG00000022122	14	ENSMUSG00000022122	Ednrb	protein_coding
0	0	0	0	0	0	0	0	0	ENSMUSG00000022123	14	ENSMUSG00000022123	Scel	protein_coding
0	0	0	0	0	0	0	0	0	ENSMUSG00000022126	14	ENSMUSG00000022126	Acod1	protein_coding
5.74347	10.4046	0	0	0	0	0	0	0	ENSMUSG00000022130	14	ENSMUSG00000022130	Tgds	protein_coding
5.74347	8.0925	12.5466	17.3306	0	12.1171	22.9692	0	16.7046	ENSMUSG00000022144	15	ENSMUSG00000022144	Gdnf	protein_coding
11.4869	24.2775	29.7982	12.9979	32.0532	10.0976	17.4566	19.5945	15.6606	ENSMUSG00000022146	15	ENSMUSG00000022146	Osmr	protein_coding
0	0	0	6.49896	0	0	0	0	0	ENSMUSG00000022149	15	ENSMUSG00000022149	C9	protein_coding
0	0	0	0	0	0	0	0	0	ENSMUSG00000022156	14	ENSMUSG00000022156	Gzme	protein_coding
0	0	0	0	0	0	0	0	0	ENSMUSG00000022157	14	ENSMUSG00000022157	Mcpt8	protein_coding
0	0	6.2733	0	0	6.05857	7.35013	0	0	ENSMUSG00000022176	14	ENSMUSG00000022176	Rem2	protein_coding
0	21.9654	10.1941	22.7464	0	16.1562	33.9943	26.6485	0	ENSMUSG00000022181	15	ENSMUSG00000022181	C6	protein_coding
0	0	0	0	0	0	0	5.48645	0	ENSMUSG00000022187	3	ENSMUSG00000022187	Gm5546	lncRNA
17.2304	0	0	0	9.04064	4.03905	0	0	12.5284	ENSMUSG00000022203	14	ENSMUSG00000022203	Efs	protein_coding
12.9228	13.8729	35.2873	29.2453	17.2594	26.2538	22.9692	32.1349	26.1009	ENSMUSG00000022206	15	ENSMUSG00000022206	Npr3	protein_coding
0	15.0289	0	0	0	4.71222	0	10.9729	10.4404	ENSMUSG00000022211	14	ENSMUSG00000022211	Carmil3	protein_coding
0	0	0	0	0	0	0	0	0	ENSMUSG00000022212	14	ENSMUSG00000022212	Cpne6	protein_coding
17.2304	18.4972	25.8774	27.079	17.2594	13.4635	20.2129	11.7567	29.233	ENSMUSG00000022218	14	ENSMUSG00000022218	Tgm1	protein_coding
0	0	2.35249	0	0	0	0	0	7.30826	ENSMUSG00000022220	14	ENSMUSG00000022220	Adcy4	protein_coding
0	0	0	0	0	0	0	0	0	ENSMUSG00000022225	14	ENSMUSG00000022225	Cma1	protein_coding
0	0	0	0	0	0	0	0	0	ENSMUSG00000022226	14	ENSMUSG00000022226	Mcpt2	protein_coding
0	0	0	0	0	0	0	0	0	ENSMUSG00000022227	14	ENSMUSG00000022227	Mcpt1	protein_coding
0	0	3.13665	10.8316	0	2.6927	3.67506	3.13512	0	ENSMUSG00000022229	14	ENSMUSG00000022229	Atp12a	protein_coding
0	11.5607	3.92081	4.33264	0	8.75127	2.7563	9.40535	14.6165	ENSMUSG00000022237	15	ENSMUSG00000022237	Ankrd33b	protein_coding
0	0	3.92081	0	0	0	0	0	0	ENSMUSG00000022243	15	ENSMUSG00000022243	Slc45a2	protein_coding
10.0511	24.2775	5.48914	0	26.3	6.73175	0	15.6756	0	ENSMUSG00000022244	15	ENSMUSG00000022244	Amacr	protein_coding
21.538	30.0579	17.2516	10.8316	7.39688	14.1367	0	32.1349	0	ENSMUSG00000022262	15	ENSMUSG00000022262	Dnah5	protein_coding
34.4608	68.2083	50.1864	32.4948	49.3126	76.0687	56.9635	38.4052	53.2459	ENSMUSG00000022263	15	ENSMUSG00000022263	Trio	protein_coding
0	5.78036	0	0	0	0	0	0	0	ENSMUSG00000022303	15	ENSMUSG00000022303	Dcstamp	protein_coding
0	12.7168	8.62579	18.4137	14.7938	18.1757	6.43136	18.0269	8.3523	ENSMUSG00000022304	15	ENSMUSG00000022304	Dpys	protein_coding
44.5119	43.9307	39.2081	45.4927	49.3126	35.0051	41.3445	42.3241	44.8936	ENSMUSG00000022305	15	ENSMUSG00000022305	Lrp12	protein_coding
60.3064	48.555	22.7407	17.3306	22.1906	39.7173	14.7003	36.0538	33.4092	ENSMUSG00000022306	15	ENSMUSG00000022306	Zfpm2	protein_coding
0	0	3.13665	0	0	0	0	3.13512	0	ENSMUSG00000022309	15	ENSMUSG00000022309	Angpt1	protein_coding
18.6663	13.8729	15.6833	11.9148	12.3281	4.03905	11.0252	11.7567	21.9248	ENSMUSG00000022311	15	ENSMUSG00000022311	Csmd3	protein_coding
0	0	0	0	0	0	0	0	0	ENSMUSG00000022315	15	ENSMUSG00000022315	Slc30a8	protein_coding
0	0	0	0	0	0	0	0	0	ENSMUSG00000022321	15	ENSMUSG00000022321	Cdh10	protein_coding
25.8456	0	13.3308	6.49896	13.9719	14.1367	11.0252	15.6756	16.7046	ENSMUSG00000022324	15	ENSMUSG00000022324	Matn2	protein_coding
33.025	24.2775	23.5249	14.0811	20.5469	28.9465	15.619	17.2431	38.6294	ENSMUSG00000022335	15	ENSMUSG00000022335	Zfat	protein_coding
0	19.6532	0	0	0	4.03905	9.18766	5.48645	8.3523	ENSMUSG00000022340	15	ENSMUSG00000022340	Sybu	protein_coding
0	15.0289	0	0	0	2.6927	0	0	0	ENSMUSG00000022342	15	ENSMUSG00000022342	Kcnv1	protein_coding
0	0	0	0	0	0	0	0	0	ENSMUSG00000022346	15	ENSMUSG00000022346	Myc	protein_coding
0	0	0	0	0	0	0	0	0	ENSMUSG00000022347	15	ENSMUSG00000022347	A1bg	protein_coding
0	0	0	0	0	0	0	0	0	ENSMUSG00000022357	15	ENSMUSG00000022357	Klhl38	protein_coding
28.7174	16.185	25.8774	21.6632	16.4375	24.2343	17.4566	16.4594	15.6606	ENSMUSG00000022358	15	ENSMUSG00000022358	Fbxo32	protein_coding
8.61521	0	10.1941	0	18.0813	7.40492	3.67506	7.83779	25.0569	ENSMUSG00000022366	15	ENSMUSG00000022366	Slc22a22	protein_coding
0	0	0	0	0	0	0	0	0	ENSMUSG00000022367	15	ENSMUSG00000022367	Has2	protein_coding
0	0	0	0	9.04064	0	7.35013	0	0	ENSMUSG00000022372	15	ENSMUSG00000022372	Sla	protein_coding
0	0	0	0	0	0	0	0	0	ENSMUSG00000022376	15	ENSMUSG00000022376	Adcy8	protein_coding
0	0	0	0	0	0	0	5.48645	0	ENSMUSG00000022382	15	ENSMUSG00000022382	Wnt7b	protein_coding
12.9228	19.6532	44.6973	0	0	12.1171	39.5069	30.5674	0	ENSMUSG00000022408	15	ENSMUSG00000022408	Fam83f	protein_coding
21.538	15.0289	16.4674	5.4158	11.5063	0	11.0252	7.83779	12.5284	ENSMUSG00000022416	15	ENSMUSG00000022416	Cacna1i	protein_coding
0	0	0	0	0	0	0	0	0	ENSMUSG00000022435	15	ENSMUSG00000022435	Upk3a	protein_coding
27.2815	0	24.309	21.6632	13.15	10.0976	0	10.9729	26.1009	ENSMUSG00000022440	15	ENSMUSG00000022440	C1qtnf6	protein_coding
8.61521	13.8729	8.62579	7.58212	12.3281	10.0976	18.3753	0	0	ENSMUSG00000022464	15	ENSMUSG00000022464	Slc38a4	protein_coding
8.61521	0	15.6833	0	13.9719	18.1757	27.563	11.7567	17.7486	ENSMUSG00000022468	15	ENSMUSG00000022468	Endou	protein_coding
0	0	0	0	0	0	0	0	0	ENSMUSG00000022491	15	ENSMUSG00000022491	Glycam1	protein_coding
0	0	0	0	0	0	0	0	0	ENSMUSG00000022494	16	ENSMUSG00000022494	Shisa9	protein_coding
0	0	0	0	0	0	0	0	0	ENSMUSG00000022496	16	ENSMUSG00000022496	Tnfrsf17	protein_coding
21.538	49.7111	23.5249	22.7464	21.3688	25.5806	19.2941	14.108	31.3211	ENSMUSG00000022505	16	ENSMUSG00000022505	Emp2	protein_coding
0	0	0	0	0	0	0	0	0	ENSMUSG00000022512	16	ENSMUSG00000022512	Cldn1	protein_coding
0	0	0	0	0	0	0	0	0	ENSMUSG00000022534	16	ENSMUSG00000022534	Mefv	protein_coding
41.6402	41.6186	30.5824	53.0748	46.8469	33.6587	9.18766	25.8647	24.0129	ENSMUSG00000022537	16	ENSMUSG00000022537	Tmem44	protein_coding
11.4869	15.0289	25.8774	19.4969	9.04064	12.1171	0	10.1891	8.3523	ENSMUSG00000022546	15	ENSMUSG00000022546	Gpt	protein_coding
0	24.2775	3.92081	6.49896	0	8.75127	7.35013	6.27023	6.26422	ENSMUSG00000022548	16	ENSMUSG00000022548	Apod	protein_coding
22.9739	0	7.84163	15.1642	0	23.5611	0	9.40535	0	ENSMUSG00000022574	15	ENSMUSG00000022574	Naprt	protein_coding
0	0	0	0	5.75313	0	0	0	0	ENSMUSG00000022577	15	ENSMUSG00000022577	Ly6h	protein_coding
0	0	0	0	0	0	0	0	0	ENSMUSG00000022579	15	ENSMUSG00000022579	Gpihbp1	protein_coding
0	0	0	0	0	0	0	0	0	ENSMUSG00000022582	15	ENSMUSG00000022582	Ly6g	protein_coding
0	0	0	0	0	0	0	0	0	ENSMUSG00000022583	15	ENSMUSG00000022583	Ly6f	protein_coding
0	0	0	0	0	0	0	0	2.08807	ENSMUSG00000022584	15	ENSMUSG00000022584	Ly6c2	protein_coding
0	0	7.84163	0	16.4375	8.07809	5.5126	0	0	ENSMUSG00000022586	15	ENSMUSG00000022586	Ly6i	protein_coding
0	0	0	0	0	0	0	0	0	ENSMUSG00000022589	15	ENSMUSG00000022589	Cyp11b2	protein_coding
28.7174	0	5.48914	23.8295	0	10.7708	0	20.3783	16.7046	ENSMUSG00000022591	1	ENSMUSG00000022591	Gm9747	protein_coding
40.2043	21.9654	32.9348	32.4948	19.725	28.9465	32.1568	38.4052	11.4844	ENSMUSG00000022594	15	ENSMUSG00000022594	Lynx1	protein_coding
0	0	0	0	0	0	0	0	0	ENSMUSG00000022595	15	ENSMUSG00000022595	Lypd2	protein_coding
0	0	7.84163	0	0	9.42444	7.35013	5.48645	9.39633	ENSMUSG00000022610	15	ENSMUSG00000022610	Mapk12	protein_coding
0	0	0	0	0	4.03905	0	0	0	ENSMUSG00000022613	15	ENSMUSG00000022613	Miox	protein_coding
0	0	0	0	0	0	0	0	0	ENSMUSG00000022623	15	ENSMUSG00000022623	Shank3	protein_coding
8.61521	0	22.7407	8.66528	21.3688	28.2733	2.7563	29.7836	26.1009	ENSMUSG00000022639	16	ENSMUSG00000022639	Dubr	lncRNA
0	0	0	0	0	0	0	0	0	ENSMUSG00000022650	16	ENSMUSG00000022650	Retnlb	protein_coding
0	0	0	0	0	0	0	0	0	ENSMUSG00000022651	16	ENSMUSG00000022651	Retnlg	protein_coding
18.6663	17.3411	34.5032	28.1622	23.8344	28.2733	0	25.0809	28.189	ENSMUSG00000022652	16	ENSMUSG00000022652	Morc1	protein_coding
0	0	0	0	0	0	0	0	0	ENSMUSG00000022658	16	ENSMUSG00000022658	Tagln3	protein_coding
0	4.62429	7.84163	0	0	4.03905	4.59383	10.9729	8.3523	ENSMUSG00000022659	16	ENSMUSG00000022659	Gcsam	protein_coding
0	0	0	0	0	0	0	0	0	ENSMUSG00000022667	16	ENSMUSG00000022667	Cd200r1	protein_coding
47.3836	47.399	71.3588	32.4948	40.2719	58.5662	37.6694	38.4052	46.9817	ENSMUSG00000022672	16	ENSMUSG00000022672	Prkdc	protein_coding
0	0	0	0	0	4.03905	0	0	0	ENSMUSG00000022686	16	ENSMUSG00000022686	B3gnt5	protein_coding
4.3076	8.0925	0	0	0	2.6927	0	7.05401	0	ENSMUSG00000022696	16	ENSMUSG00000022696	Sidt1	protein_coding
0	0	0	0	0	0	0	0	0	ENSMUSG00000022705	16	ENSMUSG00000022705	Drd3	protein_coding
0	3.46822	9.40995	0	14.7938	0	0	18.0269	9.39633	ENSMUSG00000022754	16	ENSMUSG00000022754	Tmem45a	protein_coding
0	0	10.1941	0	13.15	6.05857	0	0	0	ENSMUSG00000022755	16	ENSMUSG00000022755	Adgrg7	protein_coding
0	0	7.84163	5.4158	0	4.71222	5.5126	0	3.13211	ENSMUSG00000022759	16	ENSMUSG00000022759	Lrrc74b	protein_coding
0	3.46822	0	0	0	2.6927	0	0	0	ENSMUSG00000022762	16	ENSMUSG00000022762	Ncam2	protein_coding
22.9739	18.4972	31.3665	0	17.2594	21.5416	0	10.9729	15.6606	ENSMUSG00000022763	16	ENSMUSG00000022763	Aifm3	protein_coding
18.6663	10.4046	15.6833	21.6632	13.9719	8.75127	0	9.40535	19.8367	ENSMUSG00000022788	16	ENSMUSG00000022788	Fgd4	protein_coding
0	19.6532	10.9783	22.7464	16.4375	13.4635	8.2689	12.5405	19.8367	ENSMUSG00000022793	16	ENSMUSG00000022793	B4galt4	protein_coding
63.1782	30.0579	32.9348	54.158	45.2032	68.6638	68.9075	52.5132	61.5982	ENSMUSG00000022799	16	ENSMUSG00000022799	Arhgap31	protein_coding
0	9.24858	4.70498	0	4.10938	10.0976	0	19.5945	0	ENSMUSG00000022809	16	ENSMUSG00000022809	Nr1i2	protein_coding
0	0	0	0	0	0	0	0	0	ENSMUSG00000022818	16	ENSMUSG00000022818	Cyp2ab1	protein_coding
5.74347	3.46822	16.4674	11.9148	0	10.0976	0	21.162	7.30826	ENSMUSG00000022821	16	ENSMUSG00000022821	Hgd	protein_coding
2.87174	32.37	7.84163	31.4116	37.8063	14.8098	11.944	14.8918	15.6606	ENSMUSG00000022829	16	ENSMUSG00000022829	Stxbp5l	protein_coding
27.2815	35.8382	34.5032	20.58	14.7938	18.1757	17.4566	23.5134	25.0569	ENSMUSG00000022840	16	ENSMUSG00000022840	Adcy5	protein_coding
0	0	0	0	0	0	0	0	0	ENSMUSG00000022847	16	ENSMUSG00000022847	Thpo	protein_coding
33.025	40.4625	30.5824	44.4096	27.1219	45.1027	24.8067	37.6214	48.0257	ENSMUSG00000022848	16	ENSMUSG00000022848	Dirc2	protein_coding
60.3064	38.1504	17.2516	21.6632	42.7375	72.7028	10.1064	12.5405	8.3523	ENSMUSG00000022849	16	ENSMUSG00000022849	Hspbap1	protein_coding
0	0	0	0	0	0	0	0	0	ENSMUSG00000022853	16	ENSMUSG00000022853	Ehhadh	protein_coding
0	0	0	3.24948	0	0	0	1.56756	0	ENSMUSG00000022857	16	ENSMUSG00000022857	Tmprss15	protein_coding
0	0	0	0	0	0	0	0	0	ENSMUSG00000022860	16	ENSMUSG00000022860	Chodl	protein_coding
0	25.4336	2.35249	0	2.46563	0	4.59383	1.56756	2.08807	ENSMUSG00000022861	16	ENSMUSG00000022861	Dgkg	protein_coding
0	0	3.92081	9.74844	0	0	0	0	3.13211	ENSMUSG00000022868	16	ENSMUSG00000022868	Ahsg	protein_coding
0	0	0	0	0	0	0	0	0	ENSMUSG00000022875	16	ENSMUSG00000022875	Kng1	protein_coding
0	0	0	0	0	0	0	2.35134	0	ENSMUSG00000022876	16	ENSMUSG00000022876	Samsn1	protein_coding
0	0	0	0	0	0	0	0	0	ENSMUSG00000022877	16	ENSMUSG00000022877	Hrg	protein_coding
47.3836	12.7168	24.309	41.1601	23.0125	43.0832	19.2941	24.2971	11.4844	ENSMUSG00000022883	16	ENSMUSG00000022883	Robo1	protein_coding
0	0	0	0	0	0	0	0	0	ENSMUSG00000022886	13	ENSMUSG00000022886	Prl2a1	protein_coding
0	0	0	7.58212	18.0813	0	0	5.48645	4.17615	ENSMUSG00000022887	16	ENSMUSG00000022887	Masp1	protein_coding
10.0511	10.4046	17.2516	17.3306	9.86251	16.1562	5.5126	18.8107	14.6165	ENSMUSG00000022893	16	ENSMUSG00000022893	Adamts1	protein_coding
41.6402	32.37	42.3448	62.8233	56.7094	54.5271	56.9635	31.3512	48.0257	ENSMUSG00000022894	16	ENSMUSG00000022894	Adamts5	protein_coding
12.9228	16.185	10.9783	15.1642	12.3281	28.9465	15.619	10.9729	10.4404	ENSMUSG00000022895	16	ENSMUSG00000022895	Ets2	protein_coding
0	0	0	0	4.93126	0	0	0	0	ENSMUSG00000022899	16	ENSMUSG00000022899	Slc15a2	protein_coding
0	0	0	0	0	0	0	0	0	ENSMUSG00000022900	16	ENSMUSG00000022900	Ildr1	protein_coding
0	15.0289	12.5466	19.4969	9.86251	7.40492	3.67506	7.05401	11.4844	ENSMUSG00000022901	16	ENSMUSG00000022901	Cd86	protein_coding
0	0	0	0	0	0	0	0	0	ENSMUSG00000022902	16	ENSMUSG00000022902	Stfa2	protein_coding
0	0	3.13665	0	0	6.73175	5.5126	18.0269	0	ENSMUSG00000022935	16	ENSMUSG00000022935	Grik1	protein_coding
0	6.93643	0	0	0	2.01952	0	0	0	ENSMUSG00000022941	16	ENSMUSG00000022941	Ripply3	protein_coding
0	0	4.70498	0	0	0	10.1064	9.40535	3.13211	ENSMUSG00000022952	16	ENSMUSG00000022952	Runx1	protein_coding
0	0	0	0	0	0	0	0	0	ENSMUSG00000022986	15	ENSMUSG00000022986	Krt75	protein_coding
10.0511	6.93643	19.6041	19.4969	0	9.42444	18.3753	19.5945	13.5725	ENSMUSG00000022987	15	ENSMUSG00000022987	Zfp641	protein_coding
0	0	0	0	0	0	0	0	0	ENSMUSG00000022991	15	ENSMUSG00000022991	Lalba	protein_coding
0	0	3.13665	9.74844	4.10938	3.36587	0	8.62157	0	ENSMUSG00000022996	15	ENSMUSG00000022996	Wnt10b	protein_coding
12.9228	4.62429	14.8991	8.66528	5.75313	6.05857	0	13.3242	12.5284	ENSMUSG00000022997	15	ENSMUSG00000022997	Wnt1	protein_coding
0	0	0	28.1622	0	0	0	0	0	ENSMUSG00000023009	15	ENSMUSG00000023009	Nckap5l	protein_coding
0	4.62429	3.92081	6.49896	0	0	4.59383	0	3.13211	ENSMUSG00000023011	15	ENSMUSG00000023011	Faim2	protein_coding
0	0	0	0	0	3.36587	3.67506	2.35134	0	ENSMUSG00000023017	15	ENSMUSG00000023017	Asic1	protein_coding
0	0	0	0	0	0	0	0	0	ENSMUSG00000023031	15	ENSMUSG00000023031	Cela1	protein_coding
0	0	0	0	0	0	2.7563	0	0	ENSMUSG00000023039	15	ENSMUSG00000023039	Krt7	protein_coding
0	0	0	0	0	0	0	0	0	ENSMUSG00000023041	15	ENSMUSG00000023041	Krt6b	protein_coding
0	0	5.48914	0	0	0	0	0	0	ENSMUSG00000023043	15	ENSMUSG00000023043	Krt18	protein_coding
0	0	5.48914	0	0	0	0	0	0	ENSMUSG00000023045	15	ENSMUSG00000023045	Soat2	protein_coding
0	0	0	0	0	0	0	0	0	ENSMUSG00000023064	14	ENSMUSG00000023064	Sncg	protein_coding
43.076	68.2083	23.5249	31.4116	48.4907	50.4881	24.8067	21.162	21.9248	ENSMUSG00000023066	18	ENSMUSG00000023066	Rttn	protein_coding
0	0	0	0	0	0	0	0	0	ENSMUSG00000023070	X	ENSMUSG00000023070	Rgn	protein_coding
0	0	0	0	0	0	0	0	0	ENSMUSG00000023078	5	ENSMUSG00000023078	Cxcl13	protein_coding
0	0	0	0	0	0	0	0	0	ENSMUSG00000023083	17	ENSMUSG00000023083	H2-M10.2	protein_coding
0	0	0	0	0	0	0	0	0	ENSMUSG00000023093	9	ENSMUSG00000023093	Gm7257	protein_coding
0	0	0	0	0	0	0	0	0	ENSMUSG00000023120	4	ENSMUSG00000023120	Gm853	protein_coding
0	0	0	0	0	0	0	0	0	ENSMUSG00000023122	17	ENSMUSG00000023122	Sult1c2	protein_coding
0	0	0	0	0	0	0	5.48645	0	ENSMUSG00000023132	13	ENSMUSG00000023132	Gzma	protein_coding
0	0	0	0	0	0	0	0	0	ENSMUSG00000023140	6	ENSMUSG00000023140	Reg2	protein_coding
0	0	0	0	0	0	0	0	0	ENSMUSG00000023159	7	ENSMUSG00000023159	Psg29	protein_coding
41.6402	27.7457	12.5466	53.0748	32.875	14.8098	47.7758	50.9456	49.0697	ENSMUSG00000023169	15	ENSMUSG00000023169	Slc38a1	protein_coding
0	0	0	0	0	0	0	0	0	ENSMUSG00000023176	16	ENSMUSG00000023176	Cpn2	protein_coding
0	0	0	0	0	0	0	0	0	ENSMUSG00000023185	7	ENSMUSG00000023185	Ceacam14	protein_coding
0	13.8729	7.05747	0	0	22.8879	0	0	0	ENSMUSG00000023191	6	ENSMUSG00000023191	P3h3	protein_coding
0	16.185	0	15.1642	13.9719	10.0976	2.7563	0	0	ENSMUSG00000023206	2	ENSMUSG00000023206	Il15ra	protein_coding
0	0	0	0	0	0	0	0	0	ENSMUSG00000023210	2	ENSMUSG00000023210	Lcn9	protein_coding
0	0	0	0	0	0	0	0	0	ENSMUSG00000023216	2	ENSMUSG00000023216	Epb42	protein_coding
0	0	6.2733	11.9148	5.75313	2.6927	0	3.13512	0	ENSMUSG00000023267	4	ENSMUSG00000023267	Gabrr2	protein_coding
7.17934	0	4.70498	14.0811	0	3.36587	0	8.62157	0	ENSMUSG00000023274	6	ENSMUSG00000023274	Cd4	protein_coding
0	0	0	0	0	0	0	0	0	ENSMUSG00000023279	X	ENSMUSG00000023279	Bmp15	protein_coding
0	6.93643	8.62579	0	3.2875	9.42444	5.5126	0	0	ENSMUSG00000023284	5	ENSMUSG00000023284	Zfp605	protein_coding
0	0	0	0	0	0	0	0	0	ENSMUSG00000023289	6	ENSMUSG00000023289	Sva	protein_coding
0	0	0	0	0	0	0	0	0	ENSMUSG00000023333	9	ENSMUSG00000023333	Gcm1	protein_coding
0	6.93643	10.1941	14.0811	5.75313	0	8.2689	18.8107	12.5284	ENSMUSG00000023341	16	ENSMUSG00000023341	Mx2	polymorphic_pseudogene
0	0	0	0	0	0	0	0	0	ENSMUSG00000023387	14	ENSMUSG00000023387	Kcnk16	protein_coding
0	0	0	0	0	0	0	0	0	ENSMUSG00000023391	2	ENSMUSG00000023391	Dlx2	protein_coding
0	0	6.2733	0	4.93126	8.07809	0	0	4.17615	ENSMUSG00000023411	14	ENSMUSG00000023411	Nfatc4	protein_coding
11.4869	17.3411	5.48914	0	3.2875	6.05857	17.4566	9.40535	3.13211	ENSMUSG00000023473	9	ENSMUSG00000023473	Celsr3	protein_coding
0	0	13.3308	0	0	0	11.0252	4.70267	0	ENSMUSG00000023484	15	ENSMUSG00000023484	Prph	protein_coding
0	13.8729	8.62579	0	0	0	8.2689	5.48645	0	ENSMUSG00000023781	11	ENSMUSG00000023781	Hes7	protein_coding
0	0	0	0	0	0	0	0	0	ENSMUSG00000023795	17	ENSMUSG00000023795	Pisd-ps2	transcribed_unprocessed_pseudogene
4.3076	0	0	3.24948	0	4.71222	9.18766	7.83779	5.22019	ENSMUSG00000023802	17	ENSMUSG00000023802	Nox3	protein_coding
0	0	0	0	0	0	0	0	0	ENSMUSG00000023829	17	ENSMUSG00000023829	Slc22a1	protein_coding
30.1532	13.8729	39.2081	14.0811	20.5469	27.6002	0	5.48645	32.3652	ENSMUSG00000023845	17	ENSMUSG00000023845	Lnpep	protein_coding
0	0	2.35249	5.4158	4.10938	0	0	0	0	ENSMUSG00000023885	17	ENSMUSG00000023885	Thbs2	protein_coding
0	15.0289	7.84163	0	0	2.6927	0	0	0	ENSMUSG00000023903	17	ENSMUSG00000023903	Mmp25	protein_coding
0	0	0	0	0	0	0	0	0	ENSMUSG00000023906	17	ENSMUSG00000023906	Cldn6	protein_coding
20.1021	0	25.0932	0	5.75313	7.40492	0	20.3783	3.13211	ENSMUSG00000023912	17	ENSMUSG00000023912	Slc25a27	protein_coding
0	0	0	0	0	7.40492	0	0	7.30826	ENSMUSG00000023914	17	ENSMUSG00000023914	Mep1a	protein_coding
0	0	0	0	0	0	0	0	0	ENSMUSG00000023918	17	ENSMUSG00000023918	Adgrf4	protein_coding
0	0	0	0	0	0	0	0	0	ENSMUSG00000023926	17	ENSMUSG00000023926	Rhag	protein_coding
21.538	25.4336	38.424	40.0769	44.3813	28.2733	33.0756	39.1889	37.5853	ENSMUSG00000023927	17	ENSMUSG00000023927	Satb1	protein_coding
0	0	0	0	0	0	0	0	0	ENSMUSG00000023943	17	ENSMUSG00000023943	Sult1c1	protein_coding
0	0	0	0	0	0	0	0	0	ENSMUSG00000023945	17	ENSMUSG00000023945	Slc5a7	protein_coding
8.61521	11.5607	11.7624	9.74844	18.9031	26.2538	13.7815	0	6.26422	ENSMUSG00000023947	17	ENSMUSG00000023947	Nfkbie	protein_coding
0	24.2775	8.62579	9.74844	5.75313	15.483	3.67506	6.27023	9.39633	ENSMUSG00000023951	17	ENSMUSG00000023951	Vegfa	protein_coding
0	8.0925	6.2733	0	4.93126	10.7708	7.35013	2.35134	0	ENSMUSG00000023959	17	ENSMUSG00000023959	Clic5	protein_coding
0	0	0	0	0	0	0	0	0	ENSMUSG00000023964	6	ENSMUSG00000023964	Calcr	protein_coding
0	0	0	0	0	0	0	0	0	ENSMUSG00000023979	17	ENSMUSG00000023979	Guca1b	protein_coding
0	6.93643	0	0	23.0125	0	0	14.108	11.4844	ENSMUSG00000023980	17	ENSMUSG00000023980	Taf8	protein_coding
0	0	0	0	0	0	0	0	0	ENSMUSG00000023987	17	ENSMUSG00000023987	Pgc	protein_coding
0	0	8.62579	0	19.725	11.444	11.0252	9.40535	3.13211	ENSMUSG00000023992	17	ENSMUSG00000023992	Trem2	protein_coding
0	0	0	0	0	0	0	0	0	ENSMUSG00000023993	17	ENSMUSG00000023993	Treml1	protein_coding
0	0	0	0	0	0	0	0	0	ENSMUSG00000023995	17	ENSMUSG00000023995	Tspo2	protein_coding
0	0	0	3.24948	0	11.444	0	0	0	ENSMUSG00000024011	17	ENSMUSG00000024011	Pi16	protein_coding
0	0	0	0	0	0	0	0	0	ENSMUSG00000024027	17	ENSMUSG00000024027	Glp1r	protein_coding
0	0	0	0	0	0	0	0	0	ENSMUSG00000024028	17	ENSMUSG00000024028	Tff2	protein_coding
0	0	0	0	0	0	0	0	0	ENSMUSG00000024029	17	ENSMUSG00000024029	Tff3	protein_coding
2.87174	5.78036	3.13665	5.4158	13.15	10.0976	13.7815	1.56756	4.17615	ENSMUSG00000024030	17	ENSMUSG00000024030	Abcg1	protein_coding
0	0	0	0	0	0	0	0	0	ENSMUSG00000024032	17	ENSMUSG00000024032	Tff1	protein_coding
0	0	0	0	0	0	0	0	0	ENSMUSG00000024034	17	ENSMUSG00000024034	Tmprss3	protein_coding
22.9739	40.4625	25.8774	32.4948	32.0532	31.6392	30.3193	24.2971	0	ENSMUSG00000024036	17	ENSMUSG00000024036	Slc37a1	protein_coding
0	13.8729	12.5466	0	15.6156	10.0976	5.5126	0	0	ENSMUSG00000024039	17	ENSMUSG00000024039	Cbs	protein_coding
0	0	0	0	0	0	0	0	0	ENSMUSG00000024041	17	ENSMUSG00000024041	Cryaa	protein_coding
60.3064	40.4625	65.8697	47.659	53.4219	49.8149	56.9635	63.4861	46.9817	ENSMUSG00000024043	17	ENSMUSG00000024043	Arhgap28	protein_coding
41.6402	30.0579	31.3665	20.58	32.0532	16.1562	34.9131	40.7565	11.4844	ENSMUSG00000024063	17	ENSMUSG00000024063	Lbh	protein_coding
55.9988	0	32.1507	18.4137	34.5188	55.8735	34.9131	47.0267	37.5853	ENSMUSG00000024064	17	ENSMUSG00000024064	Galnt14	protein_coding
0	17.3411	14.1149	5.4158	11.5063	0	10.1064	18.0269	8.3523	ENSMUSG00000024066	17	ENSMUSG00000024066	Xdh	protein_coding
58.8706	46.2429	47.0498	56.3243	43.5594	46.449	50.5321	47.0267	22.9688	ENSMUSG00000024074	17	ENSMUSG00000024074	Crim1	protein_coding
0	0	0	0	0	0	0	0	4.17615	ENSMUSG00000024088	17	ENSMUSG00000024088	4930583I09Rik	protein_coding
0	0	0	0	0	0	0	0	0	ENSMUSG00000024105	17	ENSMUSG00000024105	Themis3	protein_coding
8.61521	25.4336	14.8991	14.0811	10.6844	6.05857	11.0252	16.4594	18.7927	ENSMUSG00000024107	17	ENSMUSG00000024107	Lhcgr	protein_coding
0	0	0	0	0	0	0	0	0	ENSMUSG00000024124	17	ENSMUSG00000024124	Prss30	protein_coding
0	0	0	0	0	0	0	0	0	ENSMUSG00000024125	17	ENSMUSG00000024125	Sbpl	protein_coding
0	0	0	0	0	0	0	0	0	ENSMUSG00000024128	17	ENSMUSG00000024128	Sbp	protein_coding
60.3064	0	36.8557	33.578	36.9844	24.2343	59.7198	44.6754	53.2459	ENSMUSG00000024164	17	ENSMUSG00000024164	C3	protein_coding
0	0	0	0	0	0	0	0	0	ENSMUSG00000024171	17	ENSMUSG00000024171	Prss28	protein_coding
0	0	0	0	0	0	0	0	0	ENSMUSG00000024172	17	ENSMUSG00000024172	St6gal2	protein_coding
0	0	0	0	0	0	0	0	0	ENSMUSG00000024173	17	ENSMUSG00000024173	Tpsab1	protein_coding
0	11.5607	17.2516	10.8316	1.64375	13.4635	25.7255	9.40535	13.5725	ENSMUSG00000024174	17	ENSMUSG00000024174	Pot1b	protein_coding
0	8.0925	0	3.24948	0	4.71222	0	0	0	ENSMUSG00000024210	17	ENSMUSG00000024210	Ip6k3	protein_coding
14.3587	5.78036	10.1941	27.079	12.3281	4.03905	3.67506	19.5945	12.5284	ENSMUSG00000024211	6	ENSMUSG00000024211	Grm8	protein_coding
11.4869	17.3411	13.3308	19.4969	27.1219	13.4635	31.2381	21.9458	20.8807	ENSMUSG00000024215	17	ENSMUSG00000024215	Spdef	protein_coding
0	0	0	0	0	0	0	0	0	ENSMUSG00000024224	17	ENSMUSG00000024224	Clpsl2	protein_coding
10.0511	0	0	0	0	10.0976	0	8.62157	0	ENSMUSG00000024235	18	ENSMUSG00000024235	Map3k8	protein_coding
97.639	75.1447	47.8339	67.1559	74.7907	47.1222	63.3949	73.6752	74.1266	ENSMUSG00000024236	18	ENSMUSG00000024236	Svil	protein_coding
0	0	7.84163	3.24948	0	0	0	11.7567	16.7046	ENSMUSG00000024245	17	ENSMUSG00000024245	Tmem178	protein_coding
0	0	0	8.66528	0	0	0	0	0	ENSMUSG00000024246	17	ENSMUSG00000024246	Thumpd2	protein_coding
0	0	0	0	0	0	0	0	0	ENSMUSG00000024256	17	ENSMUSG00000024256	Adcyap1	protein_coding
0	0	0	0	0	0	0	0	0	ENSMUSG00000024261	18	ENSMUSG00000024261	Syt4	protein_coding
0	0	0	0	0	0	0	0	0	ENSMUSG00000024274	18	ENSMUSG00000024274	Zscan30	transcribed_unprocessed_pseudogene
10.0511	5.78036	6.2733	0	4.93126	3.36587	7.35013	11.7567	0	ENSMUSG00000024292	17	ENSMUSG00000024292	Cyp4f14	protein_coding
0	13.8729	23.5249	0	0	24.2343	0	10.1891	0	ENSMUSG00000024299	17	ENSMUSG00000024299	Adamts10	protein_coding
4.3076	0	0	0	0	10.7708	6.43136	0	0	ENSMUSG00000024300	17	ENSMUSG00000024300	Myo1f	protein_coding
0	0	0	0	0	0	0	0	0	ENSMUSG00000024313	18	ENSMUSG00000024313	Mep1b	protein_coding
2.87174	8.0925	9.40995	0	9.86251	12.7903	12.8627	5.48645	0	ENSMUSG00000024330	17	ENSMUSG00000024330	Col11a2	protein_coding
0	0	2.35249	0	0	0	0	0	0	ENSMUSG00000024331	18	ENSMUSG00000024331	Dsc2	protein_coding
0	0	0	0	0	0	0	0	0	ENSMUSG00000024334	17	ENSMUSG00000024334	H2-Oa	protein_coding
0	0	0	0	0	0	0	0	0	ENSMUSG00000024340	17	ENSMUSG00000024340	Btnl2	protein_coding
10.0511	0	0	6.49896	2.46563	5.3854	0	0	0	ENSMUSG00000024347	18	ENSMUSG00000024347	Psd2	protein_coding
10.0511	5.78036	8.62579	3.24948	12.3281	6.73175	12.8627	14.108	0	ENSMUSG00000024349	18	ENSMUSG00000024349	Tmem173	protein_coding
0	0	0	0	0	0	0	0	0	ENSMUSG00000024366	18	ENSMUSG00000024366	Gfra3	protein_coding
54.563	92.4858	54.1072	72.5717	53.4219	48.4686	44.1008	108.161	45.9376	ENSMUSG00000024383	18	ENSMUSG00000024383	Map3k2	protein_coding
0	0	0	0	21.3688	15.483	5.5126	0	0	ENSMUSG00000024388	18	ENSMUSG00000024388	Myo7b	protein_coding
0	0	2.35249	0	4.10938	0.673175	2.7563	4.70267	0	ENSMUSG00000024399	17	ENSMUSG00000024399	Ltb	protein_coding
0	0	0	0	0	0	0	0	0	ENSMUSG00000024401	17	ENSMUSG00000024401	Tnf	protein_coding
0	0	0	0	0	0	0	0	0	ENSMUSG00000024402	17	ENSMUSG00000024402	Lta	protein_coding
0	4.62429	0	0	0	0	0	0	0	ENSMUSG00000024411	18	ENSMUSG00000024411	Aqp4	protein_coding
0	0	0	0	3.2875	0	0	0	0	ENSMUSG00000024420	18	ENSMUSG00000024420	Zfp521	protein_coding
10.0511	13.8729	7.05747	4.33264	4.93126	6.05857	7.35013	10.1891	9.39633	ENSMUSG00000024421	18	ENSMUSG00000024421	Lama3	protein_coding
4.3076	0	10.1941	2.16632	8.21876	14.1367	13.7815	5.48645	0	ENSMUSG00000024427	18	ENSMUSG00000024427	Spry4	protein_coding
0	0	0	0	0	0	0	0	0	ENSMUSG00000024448	17	ENSMUSG00000024448	H2-M10.1	protein_coding
0	0	16.4674	9.74844	0	1.34635	14.7003	9.40535	9.39633	ENSMUSG00000024451	18	ENSMUSG00000024451	Arap3	protein_coding
0	6.93643	16.4674	0	0	0	0	0	0	ENSMUSG00000024459	17	ENSMUSG00000024459	H2-M5	protein_coding
14.3587	65.8961	36.8557	42.2432	27.1219	66.6443	29.4005	32.1349	26.1009	ENSMUSG00000024462	17	ENSMUSG00000024462	Gabbr1	protein_coding
0	0	0	0	0	0	0	0	0	ENSMUSG00000024471	18	ENSMUSG00000024471	Myot	protein_coding
15.7945	11.5607	4.70498	3.24948	6.57501	13.4635	15.619	12.5405	17.7486	ENSMUSG00000024477	18	ENSMUSG00000024477	Pggt1b	protein_coding
0	0	0	0	0	0	0	0	0	ENSMUSG00000024479	15	ENSMUSG00000024479	Mal2	protein_coding
0	0	0	0	0	1.34635	1.83753	0	0	ENSMUSG00000024481	18	ENSMUSG00000024481	Lvrn	protein_coding
0	0	0	0	0	0	0	0	0	ENSMUSG00000024485	18	ENSMUSG00000024485	Slc4a9	protein_coding
0	0	0	0	0	5.3854	0	0	0	ENSMUSG00000024497	18	ENSMUSG00000024497	Pou4f3	protein_coding
0	0	0	0	0	0	0	0	0	ENSMUSG00000024503	18	ENSMUSG00000024503	Spink1	protein_coding
0	0	0	0	0	0	0	0	7.30826	ENSMUSG00000024511	18	ENSMUSG00000024511	Rab27b	protein_coding
0	0	0	0	0	0	0	0	0	ENSMUSG00000024512	18	ENSMUSG00000024512	Dynap	protein_coding
0	0	0	0	0	0	0	0	0	ENSMUSG00000024517	18	ENSMUSG00000024517	Grp	protein_coding
0	0	0	0	0	0	0	0	0	ENSMUSG00000024518	18	ENSMUSG00000024518	Rax	protein_coding
12.9228	35.8382	19.6041	20.58	16.4375	15.483	16.5378	9.40535	17.7486	ENSMUSG00000024521	18	ENSMUSG00000024521	Pmaip1	protein_coding
0	0	3.13665	4.33264	2.46563	4.03905	4.59383	10.1891	7.30826	ENSMUSG00000024529	18	ENSMUSG00000024529	Lox	protein_coding
41.6402	55.4915	38.424	42.2432	69.8595	55.8735	55.126	37.6214	52.2019	ENSMUSG00000024533	18	ENSMUSG00000024533	Spire1	protein_coding
0	0	0	12.9979	1.64375	6.73175	7.35013	5.48645	12.5284	ENSMUSG00000024535	18	ENSMUSG00000024535	Snx24	protein_coding
0	8.0925	0	0	1.64375	10.0976	0	0	0	ENSMUSG00000024538	18	ENSMUSG00000024538	Ppic	protein_coding
0	0	0	0	0	0	0	1.56756	3.13211	ENSMUSG00000024546	18	ENSMUSG00000024546	4930546C10Rik	lncRNA
17.2304	8.0925	14.8991	0	15.6156	10.0976	8.2689	13.3242	19.8367	ENSMUSG00000024548	18	ENSMUSG00000024548	Setbp1	protein_coding
0	0	0	0	0	0	0	0	0	ENSMUSG00000024553	18	ENSMUSG00000024553	Galr1	protein_coding
21.538	17.3411	14.8991	8.66528	13.15	7.40492	5.5126	21.9458	5.22019	ENSMUSG00000024558	18	ENSMUSG00000024558	Mapk4	protein_coding
64.614	79.769	1.56833	37.9106	4.10938	37.0246	53.2884	30.5674	29.233	ENSMUSG00000024589	18	ENSMUSG00000024589	Nedd4l	protein_coding
0	0	0	11.9148	0	10.7708	0	0	0	ENSMUSG00000024593	18	ENSMUSG00000024593	Megf10	protein_coding
17.2304	8.0925	7.84163	14.0811	9.86251	12.7903	2.7563	9.40535	18.7927	ENSMUSG00000024600	18	ENSMUSG00000024600	Slc27a6	protein_coding
0	64.74	16.4674	10.8316	0	6.73175	1.83753	3.13512	0	ENSMUSG00000024617	18	ENSMUSG00000024617	Camk2a	protein_coding
0	0	0	0	0	0	0	0	0	ENSMUSG00000024619	18	ENSMUSG00000024619	Cdx1	protein_coding
15.7945	8.0925	0	0	0	2.01952	0	0	0	ENSMUSG00000024620	18	ENSMUSG00000024620	Pdgfrb	protein_coding
0	0	0	7.58212	0	0	0	0	0	ENSMUSG00000024647	18	ENSMUSG00000024647	Cbln2	protein_coding
0	0	0	0	0	0	0	0	0	ENSMUSG00000024650	19	ENSMUSG00000024650	Slc22a6	protein_coding
0	0	0	0	0	0	0	0	0	ENSMUSG00000024653	19	ENSMUSG00000024653	Scgb1a1	protein_coding
0	3.46822	0	0	4.10938	0	0	0	8.3523	ENSMUSG00000024659	19	ENSMUSG00000024659	Anxa1	protein_coding
11.4869	20.8093	7.05747	7.58212	20.5469	20.8684	9.18766	10.1891	20.8807	ENSMUSG00000024664	19	ENSMUSG00000024664	Fads3	protein_coding
0	0	0	0	0	0	0	2.35134	6.26422	ENSMUSG00000024669	19	ENSMUSG00000024669	Cd5	protein_coding
0	0	0	0	0	0	0	0	0	ENSMUSG00000024670	19	ENSMUSG00000024670	Cd6	protein_coding
0	0	7.05747	5.4158	4.93126	7.40492	11.0252	6.27023	4.17615	ENSMUSG00000024672	19	ENSMUSG00000024672	Ms4a7	protein_coding
10.0511	0	0	10.8316	0	4.71222	0	7.05401	0	ENSMUSG00000024675	19	ENSMUSG00000024675	Ms4a4c	protein_coding
7.17934	13.8729	8.62579	6.49896	10.6844	14.8098	12.8627	13.3242	8.3523	ENSMUSG00000024677	19	ENSMUSG00000024677	Ms4a6b	protein_coding
21.538	0	7.05747	14.0811	8.21876	10.0976	0	0	0	ENSMUSG00000024678	19	ENSMUSG00000024678	Ms4a4d	protein_coding
10.0511	12.7168	0	17.3306	18.0813	6.05857	9.18766	10.9729	6.26422	ENSMUSG00000024679	19	ENSMUSG00000024679	Ms4a6d	protein_coding
0	0	0	0	0	0	0	0	0	ENSMUSG00000024680	19	ENSMUSG00000024680	Ms4a2	protein_coding
0	0	0	0	0	0	0	0	0	ENSMUSG00000024681	19	ENSMUSG00000024681	Ms4a3	protein_coding
24.4097	0	12.5466	0	0	10.0976	0	11.7567	12.5284	ENSMUSG00000024682	19	ENSMUSG00000024682	Gif	protein_coding
5.74347	0	0	0	0	8.75127	0	4.70267	6.26422	ENSMUSG00000024691	19	ENSMUSG00000024691	Fam111a	protein_coding
0	0	0	0	0	0	0	0	0	ENSMUSG00000024694	19	ENSMUSG00000024694	Keg1	protein_coding
0	9.24858	11.7624	6.49896	18.9031	0	9.18766	3.91889	0	ENSMUSG00000024713	19	ENSMUSG00000024713	Pcsk5	protein_coding
0	0	0	0	0	0	0	0	0	ENSMUSG00000024730	19	ENSMUSG00000024730	Ms4a8a	protein_coding
0	0	0	0	0	0	0	0	0	ENSMUSG00000024734	19	ENSMUSG00000024734	Zp1	protein_coding
0	0	0	0	0	0	0	0	0	ENSMUSG00000024736	19	ENSMUSG00000024736	Tmem132a	protein_coding
0	18.4972	8.62579	6.49896	18.0813	29.6197	25.7255	0	2.08807	ENSMUSG00000024737	19	ENSMUSG00000024737	Slc15a3	protein_coding
0	0	0	0	0	0	0	0	0	ENSMUSG00000024738	19	ENSMUSG00000024738	Pga5	protein_coding
35.8967	62.4279	58.028	85.5696	70.6813	65.9711	51.4509	76.0266	74.1266	ENSMUSG00000024754	19	ENSMUSG00000024754	Tmem2	protein_coding
0	0	0	0	0	0	0	0	0	ENSMUSG00000024757	19	ENSMUSG00000024757	Slc22a19	protein_coding
0	0	0	0	0	0	0	0	0	ENSMUSG00000024761	19	ENSMUSG00000024761	Gm16437	processed_pseudogene
37.3326	26.5897	34.5032	44.4096	18.9031	22.8879	25.7255	24.2971	17.7486	ENSMUSG00000024766	19	ENSMUSG00000024766	Lipo3	protein_coding
0	0	0	0	0	0	0	0	0	ENSMUSG00000024770	19	ENSMUSG00000024770	Lipn	protein_coding
0	0	0	0	0	0	0	0	0	ENSMUSG00000024771	19	ENSMUSG00000024771	Lipk	protein_coding
7.17934	13.8729	11.7624	12.9979	16.4375	10.7708	10.1064	20.3783	13.5725	ENSMUSG00000024774	19	ENSMUSG00000024774	Ankrd22	protein_coding
35.8967	38.1504	30.5824	25.9958	23.0125	22.8879	27.563	37.6214	39.6734	ENSMUSG00000024789	19	ENSMUSG00000024789	Jak2	protein_coding
0	0	0	0	0	0	0	0	0	ENSMUSG00000024798	19	ENSMUSG00000024798	Htr7	protein_coding
0	0	0	0	0	7.40492	0	0	0	ENSMUSG00000024803	19	ENSMUSG00000024803	Ankrd1	protein_coding
0	0	0	0	0	0	0	0	0	ENSMUSG00000024806	19	ENSMUSG00000024806	Mlana	protein_coding
27.2815	17.3411	32.9348	32.4948	23.8344	37.0246	21.1316	28.216	24.0129	ENSMUSG00000024810	19	ENSMUSG00000024810	Il33	protein_coding
0	0	0	0	0	0	0	0	0	ENSMUSG00000024842	19	ENSMUSG00000024842	Cabp4	protein_coding
0	0	3.13665	0	5.75313	8.75127	0	3.13512	0	ENSMUSG00000024846	19	ENSMUSG00000024846	Cst6	protein_coding
0	0	0	0	0	0	0	0	0	ENSMUSG00000024857	19	ENSMUSG00000024857	Cabp2	protein_coding
7.17934	0	0	0	6.57501	0	0	0	0	ENSMUSG00000024863	19	ENSMUSG00000024863	Mbl2	protein_coding
0	0	0	0	0	0	0	0	10.4404	ENSMUSG00000024868	19	ENSMUSG00000024868	Dkk1	protein_coding
25.8456	12.7168	32.9348	14.0811	19.725	20.1952	13.7815	29.7836	16.7046	ENSMUSG00000024887	19	ENSMUSG00000024887	Asah2	protein_coding
0	0	0	23.8295	27.1219	0	0	0	14.6165	ENSMUSG00000024891	19	ENSMUSG00000024891	Slc29a2	protein_coding
54.563	17.3411	33.719	32.4948	20.5469	26.927	38.5882	39.1889	10.4404	ENSMUSG00000024899	19	ENSMUSG00000024899	Papss2	protein_coding
0	0	0	0	0	0	0	0	3.13211	ENSMUSG00000024901	19	ENSMUSG00000024901	Peli3	protein_coding
10.0511	23.1214	14.8991	20.58	19.725	18.8489	11.944	10.9729	19.8367	ENSMUSG00000024924	19	ENSMUSG00000024924	Vldlr	protein_coding
0	10.4046	7.05747	0	0	6.73175	18.3753	0	10.4404	ENSMUSG00000024942	19	ENSMUSG00000024942	Capn1	protein_coding
0	0	0	0	0	0	0	0	0	ENSMUSG00000024957	19	ENSMUSG00000024957	Kcnk4	protein_coding
20.1021	45.0868	17.2516	20.58	25.4782	14.8098	20.2129	18.8107	8.3523	ENSMUSG00000024960	19	ENSMUSG00000024960	Plcb3	protein_coding
0	0	0	0	0	0	0	0	0	ENSMUSG00000024972	19	ENSMUSG00000024972	Lgals12	protein_coding
28.7174	4.62429	22.7407	4.33264	0	2.01952	21.1316	9.40535	14.6165	ENSMUSG00000024978	19	ENSMUSG00000024978	Gpam	protein_coding
2.87174	0	3.13665	11.9148	4.10938	1.34635	2.7563	1.56756	5.22019	ENSMUSG00000024979	19	ENSMUSG00000024979	Tectb	protein_coding
0	9.24858	0	0	0	0	0	0	7.30826	ENSMUSG00000024987	19	ENSMUSG00000024987	Cyp26a1	protein_coding
0	0	5.48914	0	0	0	0	4.70267	0	ENSMUSG00000024992	19	ENSMUSG00000024992	Pde6c	protein_coding
0	0	0	0	0	0	0	0	3.13211	ENSMUSG00000025002	19	ENSMUSG00000025002	Cyp2c55	protein_coding
0	0	0	0	0	0	0	0	0	ENSMUSG00000025003	19	ENSMUSG00000025003	Cyp2c39	protein_coding
0	0	0	0	0	0	0	0	0	ENSMUSG00000025004	19	ENSMUSG00000025004	Cyp2c40	protein_coding
14.3587	18.4972	0	0	3.2875	0	0	0	6.26422	ENSMUSG00000025010	19	ENSMUSG00000025010	Ccnj	protein_coding
0	0	0	0	0	12.1171	0	0	0	ENSMUSG00000025013	19	ENSMUSG00000025013	Tll2	protein_coding
2.87174	0	0	14.0811	0	0	0	4.70267	8.3523	ENSMUSG00000025014	19	ENSMUSG00000025014	Dntt	protein_coding
0	10.4046	11.7624	0	18.9031	4.71222	0	0	0	ENSMUSG00000025017	19	ENSMUSG00000025017	Pik3ap1	protein_coding
22.9739	53.1793	55.6756	0	74.7907	59.9125	31.2381	26.6485	53.2459	ENSMUSG00000025020	19	ENSMUSG00000025020	Slit1	protein_coding
30.1532	49.7111	21.1724	35.7443	23.8344	28.2733	22.9692	19.5945	18.7927	ENSMUSG00000025034	19	ENSMUSG00000025034	Trim8	protein_coding
0	0	0	0	0	0	0	0	0	ENSMUSG00000025058	X	ENSMUSG00000025058	5430427O19Rik	protein_coding
24.4097	31.2139	10.9783	12.9979	16.4375	10.0976	11.944	0	35.4973	ENSMUSG00000025059	X	ENSMUSG00000025059	Gk	protein_coding
24.4097	18.4972	14.8991	0	18.9031	28.9465	17.4566	21.162	20.8807	ENSMUSG00000025064	19	ENSMUSG00000025064	Col17a1	protein_coding
0	0	0	0	0	0	0	0	11.4844	ENSMUSG00000025075	19	ENSMUSG00000025075	Habp2	protein_coding
0	0	0	0	23.0125	10.0976	0	0	0	ENSMUSG00000025076	19	ENSMUSG00000025076	Casp7	protein_coding
0	0	13.3308	15.1642	0	9.42444	0	14.108	5.22019	ENSMUSG00000025082	19	ENSMUSG00000025082	Vwa2	protein_coding
0	0	6.2733	7.58212	8.21876	0	7.35013	0	0	ENSMUSG00000025083	19	ENSMUSG00000025083	Afap1l2	protein_coding
70.3575	47.399	77.6321	59.5738	62.4626	47.1222	67.9887	55.6483	54.2899	ENSMUSG00000025085	19	ENSMUSG00000025085	Ablim1	protein_coding
18.6663	19.6532	14.1149	10.8316	53.4219	33.6587	41.3445	35.2701	24.0129	ENSMUSG00000025086	19	ENSMUSG00000025086	Trub1	protein_coding
0	0	0	3.24948	0	0	0	0	7.30826	ENSMUSG00000025091	19	ENSMUSG00000025091	Pnliprp2	protein_coding
8.61521	0	0	0	4.10938	8.75127	0	14.108	4.17615	ENSMUSG00000025105	7	ENSMUSG00000025105	Bnc1	protein_coding
0	0	0	0	0	0	0	0	0	ENSMUSG00000025127	11	ENSMUSG00000025127	Gcgr	protein_coding
0	3.46822	0	2.16632	0	0	0	1.56756	0	ENSMUSG00000025128	3	ENSMUSG00000025128	Bhlhe22	protein_coding
0	5.78036	0	0	0	6.05857	7.35013	3.13512	0	ENSMUSG00000025140	11	ENSMUSG00000025140	Pycr1	protein_coding
0	0	0	0	0	0	0	0	0	ENSMUSG00000025141	11	ENSMUSG00000025141	Myadml2	protein_coding
40.2043	31.2139	23.5249	30.3285	37.8063	42.41	21.1316	43.1078	49.0697	ENSMUSG00000025161	11	ENSMUSG00000025161	Slc16a3	protein_coding
0	12.7168	0	0	7.39688	1.34635	0	0	0	ENSMUSG00000025170	11	ENSMUSG00000025170	Rab40b	protein_coding
0	0	0	0	0	0	0	0	0	ENSMUSG00000025175	11	ENSMUSG00000025175	Fn3k	protein_coding
0	0	0	0	0	0	0	0	0	ENSMUSG00000025185	19	ENSMUSG00000025185	Loxl4	protein_coding
15.7945	26.5897	25.8774	24.9127	17.2594	29.6197	20.2129	26.6485	22.9688	ENSMUSG00000025189	19	ENSMUSG00000025189	Cnnm1	protein_coding
0	6.93643	2.35249	0	0	3.36587	0	0	9.39633	ENSMUSG00000025194	19	ENSMUSG00000025194	Abcc2	protein_coding
24.4097	2.31214	0	27.079	21.3688	13.4635	22.9692	25.0809	15.6606	ENSMUSG00000025197	19	ENSMUSG00000025197	Cyp2c44	protein_coding
24.4097	0	22.7407	21.6632	15.6156	6.05857	11.0252	15.6756	12.5284	ENSMUSG00000025207	19	ENSMUSG00000025207	Sema4g	protein_coding
0	0	0	0	0	0	0	0	0	ENSMUSG00000025216	19	ENSMUSG00000025216	Lbx1	protein_coding
0	0	0	0	0	0	0	10.1891	0	ENSMUSG00000025219	19	ENSMUSG00000025219	Fgf8	protein_coding
0	21.9654	11.7624	0	16.4375	20.1952	7.35013	2.35134	0	ENSMUSG00000025223	19	ENSMUSG00000025223	Ldb1	protein_coding
0	0	0	0	0	4.71222	0	0	0	ENSMUSG00000025229	19	ENSMUSG00000025229	Pitx3	protein_coding
12.9228	10.4046	14.8991	32.4948	12.3281	16.1562	20.2129	32.9187	8.3523	ENSMUSG00000025255	3	ENSMUSG00000025255	Zfhx4	protein_coding
37.3326	19.6532	39.9923	34.6611	38.6282	27.6002	29.4005	25.8647	58.4661	ENSMUSG00000025266	X	ENSMUSG00000025266	Gnl3l	protein_coding
14.3587	0	25.0932	17.3306	11.5063	18.1757	28.4818	12.5405	37.5853	ENSMUSG00000025272	X	ENSMUSG00000025272	Tro	protein_coding
45.9478	45.0868	47.8339	40.0769	49.3126	37.0246	35.8319	24.2971	33.4092	ENSMUSG00000025279	14	ENSMUSG00000025279	Dnase1l3	protein_coding
0	0	0	7.58212	0	5.3854	5.5126	4.70267	0	ENSMUSG00000025321	12	ENSMUSG00000025321	Itgb8	protein_coding
18.6663	31.2139	13.3308	15.1642	31.2313	30.2929	15.619	12.5405	32.3652	ENSMUSG00000025323	12	ENSMUSG00000025323	Sp4	protein_coding
0	0	0	7.58212	0	5.3854	3.67506	4.70267	8.3523	ENSMUSG00000025329	4	ENSMUSG00000025329	Padi1	protein_coding
0	0	0	0	4.10938	0	0	0	0	ENSMUSG00000025330	4	ENSMUSG00000025330	Padi4	protein_coding
0	0	0	0	0	0	0	0	0	ENSMUSG00000025333	X	ENSMUSG00000025333	Gpr143	protein_coding
21.538	16.185	32.9348	36.8274	24.6563	20.1952	14.7003	18.8107	11.4844	ENSMUSG00000025352	10	ENSMUSG00000025352	Gdf11	protein_coding
27.2815	25.4336	18.8199	25.9958	20.5469	25.5806	24.8067	18.0269	18.7927	ENSMUSG00000025370	15	ENSMUSG00000025370	Cdh9	protein_coding
0	0	0	0	0	0	0	0	0	ENSMUSG00000025375	11	ENSMUSG00000025375	Aatk	protein_coding
0	0	0	0	0	0	0	4.70267	0	ENSMUSG00000025383	10	ENSMUSG00000025383	Il23a	protein_coding
0	0	0	0	0	0	0	0	0	ENSMUSG00000025396	10	ENSMUSG00000025396	Hsd17b6	protein_coding
0	0	0	0	0	0	0	0	0	ENSMUSG00000025400	10	ENSMUSG00000025400	Tac2	protein_coding
0	0	0	0	0	0	0	0	0	ENSMUSG00000025405	10	ENSMUSG00000025405	Inhbc	protein_coding
0	4.62429	0	0	0	0	0	11.7567	0	ENSMUSG00000025407	10	ENSMUSG00000025407	Gli1	protein_coding
0	0	0	0	0	0	0	0	0	ENSMUSG00000025418	4	ENSMUSG00000025418	Bsnd	protein_coding
0	0	0	2.16632	0	0	0	0	0	ENSMUSG00000025422	10	ENSMUSG00000025422	Agap2	protein_coding
10.0511	30.0579	21.9566	22.7464	15.6156	35.0051	21.1316	21.9458	19.8367	ENSMUSG00000025427	18	ENSMUSG00000025427	Rnf165	protein_coding
0	0	0	0	0	0	0	0	0	ENSMUSG00000025431	17	ENSMUSG00000025431	Crisp1	protein_coding
0	0	0	0	0	2.6927	0	0	0	ENSMUSG00000025433	17	ENSMUSG00000025433	Crisp3	protein_coding
0	0	0	0	0	0	0	0	0	ENSMUSG00000025461	7	ENSMUSG00000025461	Cd163l1	protein_coding
0	8.0925	3.13665	0	0	0	3.67506	0	0	ENSMUSG00000025469	7	ENSMUSG00000025469	Msx3	protein_coding
17.2304	0	11.7624	12.9979	8.21876	6.05857	7.35013	11.7567	14.6165	ENSMUSG00000025475	7	ENSMUSG00000025475	Adgra1	protein_coding
0	0	0	0	0	0	0	0	0	ENSMUSG00000025479	7	ENSMUSG00000025479	Cyp2e1	protein_coding
0	0	0	0	0	0	0	0	0	ENSMUSG00000025488	7	ENSMUSG00000025488	Cox8b	protein_coding
0	0	14.8991	17.3306	0	0	22.9692	43.1078	13.5725	ENSMUSG00000025504	7	ENSMUSG00000025504	Eps8l2	protein_coding
0	0	26.6615	27.079	33.6969	22.8879	0	14.8918	9.39633	ENSMUSG00000025507	7	ENSMUSG00000025507	Pidd1	protein_coding
0	0	0	3.24948	15.6156	0	0	0	0	ENSMUSG00000025515	7	ENSMUSG00000025515	Muc2	protein_coding
0	0	0	0	0	0	0	0	0	ENSMUSG00000025528	X	ENSMUSG00000025528	2010106E10Rik	protein_coding
24.4097	35.8382	36.8557	22.7464	32.875	41.7368	32.1568	37.6214	17.7486	ENSMUSG00000025531	X	ENSMUSG00000025531	Chm	protein_coding
12.9228	24.2775	30.5824	14.0811	33.6969	22.2148	18.3753	26.6485	26.1009	ENSMUSG00000025555	14	ENSMUSG00000025555	Farp1	protein_coding
0	8.0925	0	4.33264	0	0	0	0	0	ENSMUSG00000025557	14	ENSMUSG00000025557	Slc15a1	protein_coding
18.6663	24.2775	18.8199	15.1642	13.15	17.5025	21.1316	27.4323	18.7927	ENSMUSG00000025558	14	ENSMUSG00000025558	Dock9	protein_coding
0	0	0	0	0	0	0	0	0	ENSMUSG00000025573	11	ENSMUSG00000025573	6030468B19Rik	protein_coding
24.4097	12.7168	16.4674	17.3306	20.5469	41.0636	22.0504	13.3242	13.5725	ENSMUSG00000025578	11	ENSMUSG00000025578	Cbx8	protein_coding
0	0	0	0	0	0	0	0	0	ENSMUSG00000025582	11	ENSMUSG00000025582	Nptx1	protein_coding
0	0	2.35249	0	0	0	0	0	0	ENSMUSG00000025588	8	ENSMUSG00000025588	Nat1	protein_coding
0	2.31214	7.05747	0	7.39688	0	2.7563	0	4.17615	ENSMUSG00000025592	X	ENSMUSG00000025592	Dach2	protein_coding
2.87174	0	10.1941	5.4158	9.04064	1.34635	0	5.48645	0	ENSMUSG00000025597	X	ENSMUSG00000025597	Klhl4	protein_coding
20.1021	17.3411	10.9783	0	21.3688	12.7903	23.8879	11.7567	45.9376	ENSMUSG00000025608	6	ENSMUSG00000025608	Podxl	protein_coding
15.7945	19.6532	13.3308	19.4969	23.8344	14.1367	19.2941	15.6756	8.3523	ENSMUSG00000025612	16	ENSMUSG00000025612	Bach1	protein_coding
0	6.93643	4.70498	10.8316	7.39688	8.07809	15.619	22.7296	8.3523	ENSMUSG00000025644	9	ENSMUSG00000025644	Gm7628	lncRNA
10.0511	19.6532	12.5466	19.4969	5.75313	10.7708	10.1064	16.4594	3.13211	ENSMUSG00000025650	9	ENSMUSG00000025650	Col7a1	protein_coding
0	0	2.35249	6.49896	5.75313	3.36587	0	0	0	ENSMUSG00000025656	X	ENSMUSG00000025656	Arhgef9	protein_coding
10.0511	17.3411	24.309	20.58	16.4375	16.8294	7.35013	28.216	34.4532	ENSMUSG00000025658	X	ENSMUSG00000025658	Cnksr2	protein_coding
60.3064	39.3065	35.2873	21.6632	34.5188	35.6783	33.0756	17.2431	14.6165	ENSMUSG00000025666	X	ENSMUSG00000025666	Tmem47	protein_coding
0	0	0	0	0	0	0	0	0	ENSMUSG00000025746	5	ENSMUSG00000025746	Il6	protein_coding
30.1532	18.4972	33.719	7.58212	16.4375	0	30.3193	12.5405	17.7486	ENSMUSG00000025747	5	ENSMUSG00000025747	Tyms	protein_coding
0	0	0	0	0	0	0	0	0	ENSMUSG00000025774	1	ENSMUSG00000025774	Crisp4	protein_coding
40.2043	23.1214	18.0357	17.3306	37.8063	20.8684	15.619	13.3242	15.6606	ENSMUSG00000025776	1	ENSMUSG00000025776	Crispld1	protein_coding
5.74347	27.7457	18.8199	28.1622	9.04064	16.8294	6.43136	7.83779	32.3652	ENSMUSG00000025777	1	ENSMUSG00000025777	Gdap1	protein_coding
0	0	0	0	0	0	2.7563	4.70267	7.30826	ENSMUSG00000025779	1	ENSMUSG00000025779	Ly96	protein_coding
86.1521	58.9597	74.4955	86.6528	121.638	100.976	95.5517	87.7832	100.228	ENSMUSG00000025780	2	ENSMUSG00000025780	Itih5	protein_coding
0	0	0	0	0	0	0	0	0	ENSMUSG00000025804	9	ENSMUSG00000025804	Ccr1	protein_coding
0	0	0	0	0	0	0	0	0	ENSMUSG00000025838	2	ENSMUSG00000025838	Pramel6	protein_coding
0	0	0	0	0	2.01952	0	0	0	ENSMUSG00000025839	2	ENSMUSG00000025839	Pramel7	protein_coding
10.0511	11.5607	20.3882	8.66528	17.2594	7.40492	11.944	7.05401	3.13211	ENSMUSG00000025854	5	ENSMUSG00000025854	Fam20c	protein_coding
0	0	2.35249	0	0	0	0	0	0	ENSMUSG00000025867	13	ENSMUSG00000025867	Cplx2	protein_coding
0	18.4972	10.1941	15.1642	7.39688	10.7708	0	7.83779	0	ENSMUSG00000025876	13	ENSMUSG00000025876	Unc5a	protein_coding
0	0	8.62579	0	0	4.71222	2.7563	0	0	ENSMUSG00000025877	13	ENSMUSG00000025877	Hk3	protein_coding
21.538	17.3411	13.3308	10.8316	10.6844	0	11.944	18.0269	0	ENSMUSG00000025880	18	ENSMUSG00000025880	Smad7	protein_coding
11.4869	0	7.84163	8.66528	0	0	8.2689	5.48645	0	ENSMUSG00000025887	9	ENSMUSG00000025887	Casp12	protein_coding
0	0	0	0	0	3.36587	0	0	0	ENSMUSG00000025889	6	ENSMUSG00000025889	Snca	protein_coding
70.3575	79.769	101.941	98.5676	53.4219	86.1663	94.6329	86.9995	36.5413	ENSMUSG00000025900	1	ENSMUSG00000025900	Rp1	protein_coding
0	1.15607	0	0	0	0	0	0	0	ENSMUSG00000025905	1	ENSMUSG00000025905	Oprk1	protein_coding
0	3.46822	3.13665	0	6.57501	1.34635	2.7563	1.56756	1.04404	ENSMUSG00000025922	15	ENSMUSG00000025922	Gm5045	processed_pseudogene
0	0	0	5.4158	0	3.36587	4.59383	0	4.17615	ENSMUSG00000025927	1	ENSMUSG00000025927	Tfap2b	protein_coding
0	0	0	0	0	0	0	0	0	ENSMUSG00000025929	1	ENSMUSG00000025929	Il17a	protein_coding
0	0	3.13665	6.49896	5.75313	1.34635	1.83753	2.35134	0	ENSMUSG00000025930	1	ENSMUSG00000025930	Msc	protein_coding
8.61521	38.1504	12.5466	11.9148	5.75313	4.71222	15.619	10.1891	10.4404	ENSMUSG00000025932	1	ENSMUSG00000025932	Eya1	protein_coding
0	0	0	0	0	0	0	0	0	ENSMUSG00000025936	1	ENSMUSG00000025936	Gm4956	transcribed_unprocessed_pseudogene
33.025	39.3065	11.7624	19.4969	12.3281	15.483	12.8627	20.3783	13.5725	ENSMUSG00000025937	1	ENSMUSG00000025937	Lactb2	protein_coding
54.563	28.9018	50.1864	38.9938	41.0938	24.9075	44.1008	34.4863	38.6294	ENSMUSG00000025938	1	ENSMUSG00000025938	Slco5a1	protein_coding
0	0	0	0	0	0	0	0	0	ENSMUSG00000025945	1	ENSMUSG00000025945	Crygf	protein_coding
111.998	85.5493	71.3588	82.3202	75.6126	84.82	68.9075	69.7563	92.9193	ENSMUSG00000025959	1	ENSMUSG00000025959	Klf7	protein_coding
47.3836	27.7457	22.7407	25.9958	20.5469	22.2148	17.4566	18.8107	20.8807	ENSMUSG00000025964	1	ENSMUSG00000025964	Adam23	protein_coding
10.0511	0	0	9.74844	3.2875	0	0	1.56756	7.30826	ENSMUSG00000025991	1	ENSMUSG00000025991	Cps1	protein_coding
18.6663	15.0289	15.6833	19.4969	24.6563	9.42444	17.4566	14.8918	5.22019	ENSMUSG00000025993	1	ENSMUSG00000025993	Slc40a1	protein_coding
11.4869	4.62429	16.4674	2.16632	4.93126	11.444	9.18766	15.6756	7.30826	ENSMUSG00000025997	1	ENSMUSG00000025997	Ikzf2	protein_coding
0	2.31214	7.84163	0	7.39688	2.01952	0	3.13512	6.26422	ENSMUSG00000026009	1	ENSMUSG00000026009	Icos	protein_coding
4.3076	0	0	0	0	5.3854	0	0	0	ENSMUSG00000026012	1	ENSMUSG00000026012	Cd28	protein_coding
96.2031	98.2661	71.3588	71.4886	64.1063	79.4346	84.5265	86.9995	86.6551	ENSMUSG00000026031	1	ENSMUSG00000026031	Cflar	protein_coding
0	0	4.70498	3.24948	0	0	0	7.05401	12.5284	ENSMUSG00000026042	1	ENSMUSG00000026042	Col5a2	protein_coding
0	0	0	0	0	0	0	0	0	ENSMUSG00000026068	1	ENSMUSG00000026068	Il18rap	protein_coding
0	3.46822	0	0	0	0	0	0	0	ENSMUSG00000026069	1	ENSMUSG00000026069	Il1rl1	protein_coding
0	0	0	0	0	0	0	0	0	ENSMUSG00000026070	1	ENSMUSG00000026070	Il18r1	protein_coding
40.2043	21.9654	38.424	16.2474	21.3688	28.9465	36.7506	37.6214	31.3211	ENSMUSG00000026072	1	ENSMUSG00000026072	Il1r1	protein_coding
0	9.24858	8.62579	1.08316	1.64375	2.01952	0	1.56756	0	ENSMUSG00000026073	1	ENSMUSG00000026073	Il1r2	protein_coding
41.6402	48.555	32.1507	28.1622	50.9563	25.5806	27.563	38.4052	45.9376	ENSMUSG00000026077	1	ENSMUSG00000026077	Npas2	protein_coding
31.5891	26.5897	9.40995	21.6632	11.5063	16.8294	10.1064	12.5405	27.145	ENSMUSG00000026078	1	ENSMUSG00000026078	Pdcl3	protein_coding
0	0	0	0	0	0	0	0	0	ENSMUSG00000026085	1	ENSMUSG00000026085	Lyg1	protein_coding
0	0	0	3.24948	0	0	0	0	0	ENSMUSG00000026100	1	ENSMUSG00000026100	Mstn	protein_coding
17.2304	21.9654	20.3882	12.9979	20.5469	7.40492	14.7003	25.8647	14.6165	ENSMUSG00000026117	1	ENSMUSG00000026117	Zap70	protein_coding
15.7945	12.7168	34.5032	27.079	0	14.8098	21.1316	29.7836	8.3523	ENSMUSG00000026141	1	ENSMUSG00000026141	Col19a1	protein_coding
35.8967	47.399	34.5032	30.3285	35.3407	30.966	20.2129	27.4323	19.8367	ENSMUSG00000026147	1	ENSMUSG00000026147	Col9a1	protein_coding
0	0	0	0	0	0	0	0	0	ENSMUSG00000026149	1	ENSMUSG00000026149	Tm4sf20	protein_coding
20.1021	24.2775	24.309	28.1622	24.6563	24.9075	15.619	22.7296	14.6165	ENSMUSG00000026158	1	ENSMUSG00000026158	Ogfrl1	protein_coding
0	0	0	0	0	0	0	0	0	ENSMUSG00000026166	1	ENSMUSG00000026166	Ccl20	protein_coding
0	0	0	0	0	0	0	0	0	ENSMUSG00000026167	1	ENSMUSG00000026167	Wnt10a	protein_coding
0	5.78036	0	3.24948	0	0	0	0	0	ENSMUSG00000026177	1	ENSMUSG00000026177	Slc11a1	protein_coding
0	0	0	0	0	0	0	0	0	ENSMUSG00000026180	1	ENSMUSG00000026180	Cxcr2	protein_coding
7.17934	0	1.56833	3.24948	7.39688	4.71222	4.59383	0	0	ENSMUSG00000026185	1	ENSMUSG00000026185	Igfbp5	protein_coding
55.9988	73.9886	42.3448	36.8274	42.7375	47.1222	0	0	59.5101	ENSMUSG00000026193	1	ENSMUSG00000026193	Fn1	protein_coding
0	0	0	0	0	0	0	0	0	ENSMUSG00000026205	1	ENSMUSG00000026205	Slc23a3	protein_coding
0	0	0	0	0	0	0	0	0	ENSMUSG00000026207	1	ENSMUSG00000026207	Speg	protein_coding
0	0	0	0	0	0	2.7563	0	0	ENSMUSG00000026220	1	ENSMUSG00000026220	Slc16a14	protein_coding
27.2815	5.78036	4.70498	8.66528	12.3281	5.3854	4.59383	8.62157	14.6165	ENSMUSG00000026222	1	ENSMUSG00000026222	Sp100	protein_coding
0	5.78036	0	0	11.5063	0	0	0	0	ENSMUSG00000026227	1	ENSMUSG00000026227	2810459M11Rik	protein_coding
0	0	0	3.24948	3.2875	5.3854	5.5126	0	0	ENSMUSG00000026235	1	ENSMUSG00000026235	Epha4	protein_coding
0	0	0	0	0	0	0	2.35134	0	ENSMUSG00000026241	1	ENSMUSG00000026241	Nppc	protein_coding
0	0	0	0	0	0	0	0	0	ENSMUSG00000026251	1	ENSMUSG00000026251	Chrnd	protein_coding
0	0	0	0	0	0	0	0	0	ENSMUSG00000026253	1	ENSMUSG00000026253	Chrng	protein_coding
0	0	0	0	0	0	0	0	0	ENSMUSG00000026258	1	ENSMUSG00000026258	3110079O15Rik	protein_coding
0	0	0	0	0	0	0	0	12.5284	ENSMUSG00000026259	1	ENSMUSG00000026259	Ngef	protein_coding
0	11.5607	19.6041	0	16.4375	4.03905	11.0252	3.91889	5.22019	ENSMUSG00000026271	1	ENSMUSG00000026271	Gpr35	protein_coding
0	0	0	0	0	0	0	0	0	ENSMUSG00000026272	1	ENSMUSG00000026272	Agxt	protein_coding
0	0	0	0	0	0	0	0	0	ENSMUSG00000026285	1	ENSMUSG00000026285	Pdcd1	protein_coding
45.9478	57.8036	6.2733	66.0728	43.5594	21.5416	45.0195	57.9996	31.3211	ENSMUSG00000026288	1	ENSMUSG00000026288	Inpp5d	protein_coding
53.1271	32.37	47.8339	32.4948	18.0813	25.5806	38.5882	43.1078	22.9688	ENSMUSG00000026303	1	ENSMUSG00000026303	Mlph	protein_coding
0	0	0	11.9148	0	0	0	3.91889	0	ENSMUSG00000026304	1	ENSMUSG00000026304	Rab17	protein_coding
4.3076	19.6532	3.13665	33.578	10.6844	29.6197	11.944	21.9458	27.145	ENSMUSG00000026305	1	ENSMUSG00000026305	Lrrfip1	protein_coding
0	0	0	0	0	0	2.7563	0	0	ENSMUSG00000026308	1	ENSMUSG00000026308	Klhl30	protein_coding
0	0	0	0	0	0	0	0	0	ENSMUSG00000026312	1	ENSMUSG00000026312	Cdh7	protein_coding
0	0	0	0	0	0	0	3.91889	0	ENSMUSG00000026315	1	ENSMUSG00000026315	Serpinb8	protein_coding
31.5891	61.2718	29.7982	36.8274	43.5594	45.7759	45.9383	40.7565	31.3211	ENSMUSG00000026317	8	ENSMUSG00000026317	Cln8	protein_coding
0	0	2.35249	7.58212	4.93126	4.71222	0	0	0	ENSMUSG00000026321	1	ENSMUSG00000026321	Tnfrsf11a	protein_coding
0	0	0	0	0	0	0	0	0	ENSMUSG00000026322	18	ENSMUSG00000026322	Htr4	protein_coding
0	0	0	0	0	0	0	0	0	ENSMUSG00000026327	1	ENSMUSG00000026327	Serpinb11	protein_coding
18.6663	8.0925	7.84163	0	10.6844	4.71222	0	7.83779	0	ENSMUSG00000026354	1	ENSMUSG00000026354	Lct	protein_coding
0	0	0	0	0	0	2.7563	0	0	ENSMUSG00000026357	1	ENSMUSG00000026357	Rgs18	protein_coding
0	0	0	0	0	0	0	1.56756	0	ENSMUSG00000026358	1	ENSMUSG00000026358	Rgs1	protein_coding
8.61521	0	3.92081	6.49896	0	16.8294	0	0	0	ENSMUSG00000026365	1	ENSMUSG00000026365	Cfh	protein_coding
68.9216	78.6129	125.466	132.146	69.8595	94.2444	63.3949	107.378	79.3468	ENSMUSG00000026380	1	ENSMUSG00000026380	Tfcp2l1	protein_coding
0	0	0	0	6.57501	0	0	0	0	ENSMUSG00000026387	1	ENSMUSG00000026387	Sctr	protein_coding
17.2304	11.5607	16.4674	6.49896	10.6844	20.8684	11.944	19.5945	13.5725	ENSMUSG00000026389	1	ENSMUSG00000026389	Steap3	protein_coding
0	0	0	0	0	0	0	0	0	ENSMUSG00000026390	1	ENSMUSG00000026390	Marco	protein_coding
0	0	0	0	0	0	0	0	0	ENSMUSG00000026394	1	ENSMUSG00000026394	Atp6v1g3	protein_coding
0	8.0925	6.2733	19.4969	6.57501	18.1757	14.7003	14.8918	0	ENSMUSG00000026395	1	ENSMUSG00000026395	Ptprc	protein_coding
0	6.93643	6.2733	4.33264	2.46563	2.6927	4.59383	0	6.26422	ENSMUSG00000026398	1	ENSMUSG00000026398	Nr5a2	protein_coding
0	0	0.784163	0	3.2875	0	3.67506	0	0	ENSMUSG00000026405	1	ENSMUSG00000026405	C4bp	protein_coding
7.17934	9.24858	11.7624	28.1622	12.3281	10.7708	9.18766	10.1891	0	ENSMUSG00000026413	1	ENSMUSG00000026413	Pkp1	protein_coding
0	0	0	0	0	0	0	0	0	ENSMUSG00000026415	1	ENSMUSG00000026415	Fcamr	protein_coding
0	0	0	0	0	0	0	0	0	ENSMUSG00000026416	1	ENSMUSG00000026416	Il20	protein_coding
0	0	0	0	0	0	0	0	0	ENSMUSG00000026417	1	ENSMUSG00000026417	Pigr	protein_coding
0	0	0	9.74844	11.5063	4.71222	15.619	0	0	ENSMUSG00000026418	1	ENSMUSG00000026418	Tnni1	protein_coding
0	0	0	0	0	0	0	0	0	ENSMUSG00000026420	1	ENSMUSG00000026420	Il24	protein_coding
0	0	3.13665	0	0	0	0	0	0	ENSMUSG00000026421	1	ENSMUSG00000026421	Csrp1	protein_coding
0	0	0	0	0	0	0	0	0	ENSMUSG00000026424	1	ENSMUSG00000026424	Gpr37l1	protein_coding
0	0	0	0	0	0	0	0	0	ENSMUSG00000026432	1	ENSMUSG00000026432	Avpr1b	protein_coding
0	18.4972	4.70498	5.4158	6.57501	7.40492	6.43136	9.40535	6.26422	ENSMUSG00000026442	1	ENSMUSG00000026442	Nfasc	protein_coding
0	0	0	0	7.39688	5.3854	0	0	0	ENSMUSG00000026443	1	ENSMUSG00000026443	Lrrn2	protein_coding
0	6.93643	3.92081	0	0	6.73175	3.67506	5.48645	9.39633	ENSMUSG00000026447	1	ENSMUSG00000026447	Pik3c2b	protein_coding
34.4608	50.8672	43.9131	35.7443	18.0813	47.7954	32.1568	42.3241	29.233	ENSMUSG00000026458	1	ENSMUSG00000026458	Ppfia4	protein_coding
0	0	0	0	0	0	0	0	0	ENSMUSG00000026459	1	ENSMUSG00000026459	Myog	protein_coding
0	0	0	0	3.2875	0	0	0	3.13211	ENSMUSG00000026468	1	ENSMUSG00000026468	Lhx4	protein_coding
35.8967	6.93643	14.8991	17.3306	27.1219	20.8684	16.5378	23.5134	15.6606	ENSMUSG00000026471	1	ENSMUSG00000026471	Mr1	protein_coding
0	0	4.70498	0	8.21876	3.36587	0	3.13512	0	ENSMUSG00000026475	1	ENSMUSG00000026475	Rgs16	protein_coding
35.8967	0	23.5249	31.4116	37.8063	43.7563	19.2941	21.162	13.5725	ENSMUSG00000026478	1	ENSMUSG00000026478	Lamc1	protein_coding
0	0	7.84163	12.9979	20.5469	8.07809	18.3753	10.9729	10.4404	ENSMUSG00000026479	1	ENSMUSG00000026479	Lamc2	protein_coding
11.4869	25.4336	19.6041	6.49896	16.4375	13.4635	10.1064	27.4323	20.8807	ENSMUSG00000026494	1	ENSMUSG00000026494	Kif26b	protein_coding
0	0	0	0	0	0	0	0	0	ENSMUSG00000026497	1	ENSMUSG00000026497	Mixl1	protein_coding
38.7684	19.6532	32.1507	17.3306	15.6156	33.6587	22.0504	21.162	39.6734	ENSMUSG00000026510	1	ENSMUSG00000026510	Trp53bp2	protein_coding
0	0	0	4.33264	3.2875	0.673175	7.35013	2.35134	1.04404	ENSMUSG00000026514	1	ENSMUSG00000026514	Cnih3	protein_coding
0	0	0.784163	4.33264	0	0	1.83753	0	0	ENSMUSG00000026527	1	ENSMUSG00000026527	Rgs7	protein_coding
0	0	0	0	0	0	0	0	0	ENSMUSG00000026531	1	ENSMUSG00000026531	Mptx1	protein_coding
0	0	0	0	0	0	0	0	0	ENSMUSG00000026535	1	ENSMUSG00000026535	Ifi202b	protein_coding
0	0	0	0	0	0	0	0	0	ENSMUSG00000026542	1	ENSMUSG00000026542	Apcs	protein_coding
31.5891	28.9018	16.4674	43.3264	27.1219	41.0636	30.3193	32.9187	27.145	ENSMUSG00000026556	1	ENSMUSG00000026556	Vangl2	protein_coding
0	0	0	0	0	0	0	0	0	ENSMUSG00000026560	1	ENSMUSG00000026560	Fmo9	protein_coding
0	0	0	0	0	2.6927	10.1064	4.70267	3.13211	ENSMUSG00000026564	1	ENSMUSG00000026564	Dusp27	protein_coding
0	0	2.35249	3.24948	0	2.01952	3.67506	3.13512	0	ENSMUSG00000026573	1	ENSMUSG00000026573	Xcl1	protein_coding
0	0	0	0	15.6156	0	0	5.48645	4.17615	ENSMUSG00000026574	1	ENSMUSG00000026574	Dpt	protein_coding
18.6663	2.31214	37.6398	40.0769	13.15	22.2148	39.5069	39.9727	22.9688	ENSMUSG00000026582	1	ENSMUSG00000026582	Sele	protein_coding
4.3076	20.8093	14.8991	9.74844	23.0125	14.1367	33.9943	14.8918	12.5284	ENSMUSG00000026586	1	ENSMUSG00000026586	Prrx1	protein_coding
2.87174	0	2.35249	4.33264	1.64375	5.3854	0.918766	0	0	ENSMUSG00000026587	1	ENSMUSG00000026587	Astn1	protein_coding
17.2304	12.7168	12.5466	14.0811	14.7938	20.8684	33.0756	18.0269	34.4532	ENSMUSG00000026609	1	ENSMUSG00000026609	Ush2a	protein_coding
2.87174	5.78036	3.92081	5.4158	9.04064	3.36587	4.59383	7.05401	0	ENSMUSG00000026610	1	ENSMUSG00000026610	Esrrg	protein_coding
0	0	0	0	0	0	0	0	0	ENSMUSG00000026614	1	ENSMUSG00000026614	Slc30a10	protein_coding
0	2.31214	6.2733	0	4.93126	0	0	3.91889	0	ENSMUSG00000026616	1	ENSMUSG00000026616	Cr2	protein_coding
47.3836	42.7747	23.5249	33.578	25.4782	35.6783	62.4761	9.40535	49.0697	ENSMUSG00000026620	1	ENSMUSG00000026620	Mark1	protein_coding
0	0	3.13665	0	0	2.01952	0	3.13512	0	ENSMUSG00000026621	1	ENSMUSG00000026621	2001-03-01	protein_coding
0	0	0	0	0	0	0	0	0	ENSMUSG00000026628	1	ENSMUSG00000026628	Atf3	protein_coding
100.511	158.382	108.214	108.316	55.8876	71.3565	86.364	65.0537	86.6551	ENSMUSG00000026640	1	ENSMUSG00000026640	Plxna2	protein_coding
0	4.62429	3.13665	4.33264	0	6.05857	3.67506	2.35134	5.22019	ENSMUSG00000026645	2	ENSMUSG00000026645	Olah	protein_coding
25.8456	6.93643	14.1149	8.66528	12.3281	14.1367	0	7.83779	6.26422	ENSMUSG00000026656	1	ENSMUSG00000026656	Fcgr2b	protein_coding
0	0	0	0	0	0	0	0	0	ENSMUSG00000026668	2	ENSMUSG00000026668	Ucma	protein_coding
18.6663	0	1.56833	0	0	0	20.2129	0	26.1009	ENSMUSG00000026676	2	ENSMUSG00000026676	Ccdc3	protein_coding
40.2043	0	7.84163	14.0811	6.57501	25.5806	15.619	9.40535	13.5725	ENSMUSG00000026678	1	ENSMUSG00000026678	Rgs5	protein_coding
0	0	0	0	7.39688	0	0	3.13512	0	ENSMUSG00000026692	1	ENSMUSG00000026692	Fmo4	protein_coding
0	0	0	0	0	0	0	0	0	ENSMUSG00000026700	1	ENSMUSG00000026700	Tnfsf4	protein_coding
30.1532	18.4972	29.7982	24.9127	35.3407	18.1757	21.1316	27.4323	19.8367	ENSMUSG00000026723	2	ENSMUSG00000026723	Trdmt1	protein_coding
0	0	0	0	0	0	0	0	0	ENSMUSG00000026725	1	ENSMUSG00000026725	Tnn	protein_coding
0	5.78036	6.2733	3.24948	0	0	0	5.48645	0	ENSMUSG00000026730	2	ENSMUSG00000026730	Pter	protein_coding
0	0	0	0	0	0	0	0	0	ENSMUSG00000026735	2	ENSMUSG00000026735	Ptf1a	protein_coding
28.7174	11.5607	5.48914	33.578	26.3	49.8149	30.3193	32.1349	53.2459	ENSMUSG00000026748	2	ENSMUSG00000026748	Plxdc2	protein_coding
0	0	0	0	9.04064	0	0	8.62157	10.4404	ENSMUSG00000026765	2	ENSMUSG00000026765	Lypd6b	protein_coding
0	6.93643	14.1149	4.33264	7.39688	10.0976	15.619	1.56756	0	ENSMUSG00000026768	2	ENSMUSG00000026768	Itga8	protein_coding
0	0	2.35249	1.08316	6.57501	2.01952	0	1.56756	0	ENSMUSG00000026770	2	ENSMUSG00000026770	Il2ra	protein_coding
12.9228	16.185	14.1149	23.8295	13.15	7.40492	19.2941	10.1891	21.9248	ENSMUSG00000026797	2	ENSMUSG00000026797	Stxbp1	protein_coding
10.0511	0	3.92081	0	4.93126	0	6.43136	10.1891	8.3523	ENSMUSG00000026805	2	ENSMUSG00000026805	Barhl1	protein_coding
0	10.4046	0	0	14.7938	5.3854	12.8627	0	0	ENSMUSG00000026815	2	ENSMUSG00000026815	Gfi1b	protein_coding
11.4869	20.8093	21.9566	8.66528	12.3281	7.40492	0	20.3783	10.4404	ENSMUSG00000026826	2	ENSMUSG00000026826	Nr4a2	protein_coding
0	0	0	0	0	0	0	0	0	ENSMUSG00000026828	2	ENSMUSG00000026828	Galnt5	protein_coding
0	0	0	10.8316	2.46563	4.71222	2.7563	5.48645	14.6165	ENSMUSG00000026829	2	ENSMUSG00000026829	Gbgt1	protein_coding
0	0	0	0	0	0	0	0	0	ENSMUSG00000026830	2	ENSMUSG00000026830	Ermn	protein_coding
41.6402	62.4279	72.143	56.3243	55.8876	54.5271	75.3388	45.4592	38.6294	ENSMUSG00000026832	2	ENSMUSG00000026832	Cytip	protein_coding
21.538	4.62429	11.7624	7.58212	6.57501	6.73175	1.83753	7.05401	0	ENSMUSG00000026834	2	ENSMUSG00000026834	Acvr1c	protein_coding
0	0	0	0	0	0	0	0	0	ENSMUSG00000026835	2	ENSMUSG00000026835	Fcnb	protein_coding
89.0238	56.6475	114.488	94.2349	95.3376	88.1859	108.414	101.107	50.1138	ENSMUSG00000026837	2	ENSMUSG00000026837	Col5a1	protein_coding
0	13.8729	0	0	4.93126	11.444	10.1064	16.4594	11.4844	ENSMUSG00000026841	2	ENSMUSG00000026841	Fibcd1	protein_coding
0	0	0	0	0	0	0	0	0	ENSMUSG00000026866	2	ENSMUSG00000026866	Kynu	protein_coding
0	0	0	0	0	0	0	0	0	ENSMUSG00000026873	2	ENSMUSG00000026873	Phf19	protein_coding
12.9228	0	3.13665	8.66528	0	8.07809	0	0	10.4404	ENSMUSG00000026874	2	ENSMUSG00000026874	Hc	protein_coding
0	11.5607	0	0	5.75313	11.444	21.1316	10.9729	6.26422	ENSMUSG00000026896	2	ENSMUSG00000026896	Ifih1	protein_coding
0	0	0	0	0	0	0	0	0	ENSMUSG00000026904	2	ENSMUSG00000026904	Slc4a10	protein_coding
0	0	0	0	0	0	0	0	0	ENSMUSG00000026919	2	ENSMUSG00000026919	Lcn4	protein_coding
0	0	0	0	0	0	0	0	0	ENSMUSG00000026936	2	ENSMUSG00000026936	Lcn3	protein_coding
0	0	0	0	0	0	0	0	0	ENSMUSG00000026937	2	ENSMUSG00000026937	Lcn5	protein_coding
0	0	0	0	0	0	0	0	0	ENSMUSG00000026943	2	ENSMUSG00000026943	Lcn12	protein_coding
0	15.0289	18.8199	0	5.75313	15.483	0	4.70267	9.39633	ENSMUSG00000026950	2	ENSMUSG00000026950	Neb	protein_coding
0	9.24858	5.48914	12.9979	6.57501	13.4635	0	0	0	ENSMUSG00000026955	2	ENSMUSG00000026955	Sapcd2	protein_coding
0	0	0	0	0	0	0	0	0	ENSMUSG00000026971	2	ENSMUSG00000026971	Itgb6	protein_coding
21.538	0	0	17.3306	20.5469	0	0	7.83779	0	ENSMUSG00000026975	2	ENSMUSG00000026975	Dph7	protein_coding
0	0	0	0	0	0	0	0	0	ENSMUSG00000026976	2	ENSMUSG00000026976	Pax8	protein_coding
21.538	0	14.8991	11.9148	7.39688	14.1367	7.35013	10.9729	8.3523	ENSMUSG00000026979	2	ENSMUSG00000026979	Psd4	protein_coding
0	0	0	0	0	0	0	0	0	ENSMUSG00000026980	2	ENSMUSG00000026980	Ly75	protein_coding
0	4.62429	0	0	0	1.34635	5.5126	2.35134	0	ENSMUSG00000026981	2	ENSMUSG00000026981	Il1rn	protein_coding
0	0	0	0	0	0	0	0	0	ENSMUSG00000026983	2	ENSMUSG00000026983	Il1f5	protein_coding
0	0	0	0	0	0	0	0	0	ENSMUSG00000026984	2	ENSMUSG00000026984	Il1f6	protein_coding
0	0	0	0	0	0	0	0	0	ENSMUSG00000026985	2	ENSMUSG00000026985	Il1f8	protein_coding
44.5119	57.8036	40.7765	37.9106	50.9563	39.7173	17.4566	53.297	49.0697	ENSMUSG00000027007	2	ENSMUSG00000027007	Ssfa2	protein_coding
58.8706	39.3065	50.9706	28.1622	45.2032	37.0246	55.126	53.297	0	ENSMUSG00000027009	2	ENSMUSG00000027009	Itga4	protein_coding
45.9478	84.3933	46.2656	63.9064	51.7782	35.6783	57.8823	51.7294	55.334	ENSMUSG00000027010	2	ENSMUSG00000027010	Slc25a12	protein_coding
30.1532	32.37	50.9706	33.578	41.9157	49.1417	54.2072	54.8645	40.7174	ENSMUSG00000027015	2	ENSMUSG00000027015	Cybrd1	protein_coding
0	0	0	0	0	5.3854	0	7.05401	0	ENSMUSG00000027022	2	ENSMUSG00000027022	Xirp2	protein_coding
15.7945	16.185	0	0	0	1.34635	6.43136	8.62157	0	ENSMUSG00000027048	2	ENSMUSG00000027048	Abcb11	protein_coding
0	0	0	0	0	0	0	0	0	ENSMUSG00000027068	2	ENSMUSG00000027068	Dhrs9	protein_coding
0	0	0	0	0	6.05857	0	0	0	ENSMUSG00000027070	2	ENSMUSG00000027070	Lrp2	protein_coding
0	0	0	0	0	0	0	0	0	ENSMUSG00000027072	2	ENSMUSG00000027072	Prg3	protein_coding
0	0	0	0	0	0	0	6.27023	0	ENSMUSG00000027073	2	ENSMUSG00000027073	Prg2	protein_coding
11.4869	13.8729	7.84163	11.9148	9.86251	0	12.8627	7.83779	20.8807	ENSMUSG00000027074	2	ENSMUSG00000027074	Slc43a3	protein_coding
0	0	0	0	0	3.36587	0	0	0	ENSMUSG00000027075	2	ENSMUSG00000027075	Slc43a1	protein_coding
0	0	0	0	0	0	0	0	0	ENSMUSG00000027120	2	ENSMUSG00000027120	Fshb	protein_coding
0	0	0	6.49896	5.75313	0	0	6.27023	0	ENSMUSG00000027134	2	ENSMUSG00000027134	Lpcat4	protein_coding
18.6663	12.7168	15.6833	30.3285	27.9438	24.2343	9.18766	18.0269	11.4844	ENSMUSG00000027164	2	ENSMUSG00000027164	Traf6	protein_coding
0	13.8729	0	10.8316	0	7.40492	0	0	0	ENSMUSG00000027171	2	ENSMUSG00000027171	Prrg4	protein_coding
0	13.8729	0	2.16632	1.64375	0	2.7563	0	0	ENSMUSG00000027173	2	ENSMUSG00000027173	Depdc7	protein_coding
0	0	0	0	0	0	0	0	0	ENSMUSG00000027186	2	ENSMUSG00000027186	Elf5	protein_coding
15.7945	8.0925	0	17.3306	4.93126	18.1757	0	13.3242	0	ENSMUSG00000027202	2	ENSMUSG00000027202	Slc12a1	protein_coding
8.61521	23.1214	17.2516	38.9938	33.6969	17.5025	24.8067	27.4323	8.3523	ENSMUSG00000027204	2	ENSMUSG00000027204	Fbn1	protein_coding
8.61521	11.5607	7.05747	0	21.3688	4.71222	6.43136	8.62157	0	ENSMUSG00000027210	2	ENSMUSG00000027210	Meis2	protein_coding
18.6663	0	1.56833	4.33264	1.64375	13.4635	0	0	10.4404	ENSMUSG00000027219	2	ENSMUSG00000027219	Slc28a2	protein_coding
14.3587	21.9654	14.1149	18.4137	10.6844	7.40492	8.2689	6.27023	16.7046	ENSMUSG00000027220	2	ENSMUSG00000027220	Syt13	protein_coding
0	0	0	0	0	0	0	0	0	ENSMUSG00000027224	2	ENSMUSG00000027224	Duoxa1	protein_coding
0	0	0	0	0	0	0	0	0	ENSMUSG00000027225	2	ENSMUSG00000027225	Duoxa2	protein_coding
0	0	0	0	0	0	0	0	0	ENSMUSG00000027249	2	ENSMUSG00000027249	F2	protein_coding
2.87174	9.24858	5.48914	15.1642	6.57501	4.03905	5.5126	9.40535	0	ENSMUSG00000027253	2	ENSMUSG00000027253	Lrp4	protein_coding
10.0511	2.31214	7.84163	11.9148	0	6.73175	8.2689	10.9729	0	ENSMUSG00000027261	2	ENSMUSG00000027261	Hao1	protein_coding
0	16.185	12.5466	0	18.9031	10.7708	7.35013	14.8918	4.17615	ENSMUSG00000027270	2	ENSMUSG00000027270	Lamp5	protein_coding
0	11.5607	0	0	0	0	0	0	0	ENSMUSG00000027273	2	ENSMUSG00000027273	Snap25	protein_coding
0	0	0	0	0	0	0	0	0	ENSMUSG00000027301	2	ENSMUSG00000027301	Oxt	protein_coding
0	15.0289	0	0	0	0	0	0	0	ENSMUSG00000027314	2	ENSMUSG00000027314	Dll4	protein_coding
0	11.5607	3.13665	0	0	0	0	0	0	ENSMUSG00000027317	2	ENSMUSG00000027317	Ppp1r14d	protein_coding
0	3.46822	5.48914	4.33264	4.93126	6.05857	7.35013	10.9729	0	ENSMUSG00000027318	2	ENSMUSG00000027318	Adam33	protein_coding
0	0	0	0	0	0	0	3.91889	0	ENSMUSG00000027322	2	ENSMUSG00000027322	Siglec1	protein_coding
10.0511	4.62429	12.5466	8.66528	20.5469	26.927	20.2129	16.4594	16.7046	ENSMUSG00000027340	2	ENSMUSG00000027340	Slc23a2	protein_coding
0	0	0	5.4158	4.93126	4.03905	0	11.7567	10.4404	ENSMUSG00000027345	2	ENSMUSG00000027345	4921508D12Rik	lncRNA
0	9.24858	3.13665	0	0	0	0	0	7.30826	ENSMUSG00000027347	2	ENSMUSG00000027347	Rasgrp1	protein_coding
48.8195	55.4915	58.8122	77.9875	72.3251	79.4346	68.9075	83.0806	76.2147	ENSMUSG00000027351	2	ENSMUSG00000027351	Spred1	protein_coding
5.74347	0	1.56833	0	0	0	0	8.62157	4.17615	ENSMUSG00000027356	2	ENSMUSG00000027356	Fermt1	protein_coding
0	0	4.70498	0	0	0	0	0	0	ENSMUSG00000027358	2	ENSMUSG00000027358	Bmp2	protein_coding
0	0	0	0	0	0	6.43136	6.27023	0	ENSMUSG00000027359	2	ENSMUSG00000027359	Slc27a2	protein_coding
34.4608	28.9018	19.6041	10.8316	20.5469	41.7368	10.1064	14.8918	8.3523	ENSMUSG00000027375	2	ENSMUSG00000027375	Mal	protein_coding
4.3076	8.0925	0	0	0	0	0	0	0	ENSMUSG00000027376	2	ENSMUSG00000027376	Prom2	protein_coding
24.4097	11.5607	26.6615	23.8295	17.2594	12.7903	19.2941	10.1891	6.26422	ENSMUSG00000027377	2	ENSMUSG00000027377	Mall	protein_coding
2.87174	8.0925	3.92081	4.33264	1.64375	1.34635	6.43136	1.56756	5.22019	ENSMUSG00000027380	2	ENSMUSG00000027380	Acoxl	protein_coding
10.0511	11.5607	0	6.49896	4.93126	0	8.2689	2.35134	0	ENSMUSG00000027386	2	ENSMUSG00000027386	Fbln7	protein_coding
0	0	0	0	0	0	0	0	0	ENSMUSG00000027400	2	ENSMUSG00000027400	Pdyn	protein_coding
25.8456	16.185	19.6041	19.4969	17.2594	21.5416	13.7815	12.5405	14.6165	ENSMUSG00000027401	2	ENSMUSG00000027401	Tgm3	protein_coding
0	0	0	0	0	0	0	0	0	ENSMUSG00000027403	2	ENSMUSG00000027403	Tgm6	protein_coding
0	0	0	0	0	0	0	0	0	ENSMUSG00000027416	2	ENSMUSG00000027416	Otor	protein_coding
50.2554	8.0925	16.4674	56.3243	48.4907	59.9125	39.5069	37.6214	28.189	ENSMUSG00000027419	2	ENSMUSG00000027419	Pcsk2	protein_coding
0	11.5607	6.2733	0	3.2875	17.5025	11.0252	3.91889	5.22019	ENSMUSG00000027428	2	ENSMUSG00000027428	Rbbp9	protein_coding
0	0	0	0	0	0	0	0	0	ENSMUSG00000027434	2	ENSMUSG00000027434	Nkx2-2	protein_coding
18.6663	69.3643	25.0932	32.4948	30.4094	53.1808	37.6694	36.8376	64.7303	ENSMUSG00000027435	2	ENSMUSG00000027435	Cd93	protein_coding
0	0	0	0	0	0	0	0	0	ENSMUSG00000027457	2	ENSMUSG00000027457	Snph	protein_coding
0	0	0	4.33264	0	0	5.5126	0	0	ENSMUSG00000027460	2	ENSMUSG00000027460	Angpt4	protein_coding
0	0	0	0	0	0	0	0	0	ENSMUSG00000027468	2	ENSMUSG00000027468	Defb22	protein_coding
0	0	0	0	0	0	0	0	0	ENSMUSG00000027470	2	ENSMUSG00000027470	Mylk2	protein_coding
0	0	0	0	0	0	0	0	0	ENSMUSG00000027474	2	ENSMUSG00000027474	Ccm2l	protein_coding
0	0	0	0	0	0	0	0	0	ENSMUSG00000027483	2	ENSMUSG00000027483	Bpifa1	protein_coding
0	0	0	0	0	0	0	0	0	ENSMUSG00000027484	2	ENSMUSG00000027484	Bpifa5	protein_coding
0	0	0	2.16632	0	0	0	10.1891	0	ENSMUSG00000027485	2	ENSMUSG00000027485	Bpifb1	protein_coding
8.61521	17.3411	0	0	0	0	0	0	0	ENSMUSG00000027500	3	ENSMUSG00000027500	Stmn2	protein_coding
48.8195	45.0868	40.7765	35.7443	37.8063	29.6197	43.182	18.0269	35.4973	ENSMUSG00000027508	3	ENSMUSG00000027508	Pag1	protein_coding
0	6.93643	0	0	0	2.01952	0	0	4.17615	ENSMUSG00000027513	2	ENSMUSG00000027513	Pck1	protein_coding
0	0	0	0	0	0	0	0	0	ENSMUSG00000027514	2	ENSMUSG00000027514	Zbp1	protein_coding
0	0	5.48914	0	0	0	7.35013	5.48645	0	ENSMUSG00000027524	2	ENSMUSG00000027524	Edn3	protein_coding
37.3326	30.0579	29.7982	31.4116	38.6282	38.3709	19.2941	19.5945	32.3652	ENSMUSG00000027547	2	ENSMUSG00000027547	Sall4	protein_coding
15.7945	4.62429	18.0357	14.0811	7.39688	17.5025	12.8627	0	7.30826	ENSMUSG00000027551	2	ENSMUSG00000027551	Zfp64	protein_coding
0	0	3.92081	0	0	0	0	0	10.4404	ENSMUSG00000027555	3	ENSMUSG00000027555	Car13	protein_coding
0	0	0	0	0	0	0	0	0	ENSMUSG00000027556	3	ENSMUSG00000027556	Car1	protein_coding
0	0	0	0	0	0	0	0	0	ENSMUSG00000027559	3	ENSMUSG00000027559	Car3	protein_coding
0	0	0	0	0	2.6927	0	0	0	ENSMUSG00000027560	2	ENSMUSG00000027560	Dok5	protein_coding
0	0	5.48914	6.49896	8.21876	6.73175	0	7.83779	7.30826	ENSMUSG00000027568	2	ENSMUSG00000027568	Ntsr1	protein_coding
25.8456	0	25.0932	22.7464	18.0813	0	0	21.9458	16.7046	ENSMUSG00000027577	2	ENSMUSG00000027577	Chrna4	protein_coding
10.0511	0	0	0	15.6156	0	0	0	0	ENSMUSG00000027580	2	ENSMUSG00000027580	Helz2	protein_coding
0	0	0	0	0	0	0	0	0	ENSMUSG00000027581	2	ENSMUSG00000027581	Stmn3	protein_coding
11.4869	4.62429	0	0	7.39688	0	0	6.27023	4.17615	ENSMUSG00000027611	2	ENSMUSG00000027611	Procr	protein_coding
17.2304	6.93643	0	14.0811	8.21876	11.444	12.8627	9.40535	12.5284	ENSMUSG00000027656	2	ENSMUSG00000027656	Wisp2	protein_coding
0	0	0	0	0	0	0	0	0	ENSMUSG00000027661	2	ENSMUSG00000027661	Slc2a10	protein_coding
11.4869	52.0232	16.4674	18.4137	26.3	16.8294	29.4005	12.5405	17.7486	ENSMUSG00000027669	3	ENSMUSG00000027669	Gnb4	protein_coding
4.3076	0	10.1941	6.49896	7.39688	0	0	0	0	ENSMUSG00000027670	2	ENSMUSG00000027670	Ocstamp	protein_coding
2.87174	0	5.48914	0	0	5.3854	1.83753	4.70267	0	ENSMUSG00000027684	3	ENSMUSG00000027684	Mecom	protein_coding
17.2304	24.2775	3.92081	33.578	7.39688	9.42444	6.43136	21.9458	12.5284	ENSMUSG00000027695	3	ENSMUSG00000027695	Pld1	protein_coding
31.5891	60.1158	22.7407	15.1642	25.4782	24.2343	13.7815	21.9458	16.7046	ENSMUSG00000027698	3	ENSMUSG00000027698	Nceh1	protein_coding
0	0	0	0	0	0	0	0	0	ENSMUSG00000027716	3	ENSMUSG00000027716	Trpc3	protein_coding
0	0	4.70498	7.58212	7.39688	5.3854	5.5126	3.91889	7.30826	ENSMUSG00000027718	3	ENSMUSG00000027718	Il21	protein_coding
77.5368	58.9597	64.3014	35.7443	99.447	43.0832	66.1512	76.0266	65.7743	ENSMUSG00000027737	3	ENSMUSG00000027737	Slc7a11	protein_coding
0	0	4.70498	0	0	0	0	0	0	ENSMUSG00000027744	3	ENSMUSG00000027744	Stoml3	protein_coding
0	0	0	0	0	0	0	0	0	ENSMUSG00000027748	3	ENSMUSG00000027748	Trpc4	protein_coding
2.87174	23.1214	4.70498	18.4137	16.4375	44.4295	5.5126	14.8918	14.6165	ENSMUSG00000027750	3	ENSMUSG00000027750	Postn	protein_coding
0	0	0	0	0	0	0	0	0	ENSMUSG00000027761	3	ENSMUSG00000027761	Aadac	protein_coding
0	0	0	0	0	0	0	0	0	ENSMUSG00000027762	3	ENSMUSG00000027762	Sucnr1	protein_coding
0	9.24858	2.35249	3.24948	0	9.42444	1.83753	9.40535	2.08807	ENSMUSG00000027765	3	ENSMUSG00000027765	P2ry1	protein_coding
0	0	0	0	0	0	0	0	0	ENSMUSG00000027776	3	ENSMUSG00000027776	Il12a	protein_coding
0	0	0	0	0	0	0	0	0	ENSMUSG00000027788	3	ENSMUSG00000027788	Otol1	protein_coding
0	0	0	0	0	0	0	0	0	ENSMUSG00000027790	3	ENSMUSG00000027790	Sis	protein_coding
0	0	0	4.33264	0	4.71222	0	0	0	ENSMUSG00000027792	3	ENSMUSG00000027792	Bche	protein_coding
0	13.8729	13.3308	4.33264	14.7938	10.0976	13.7815	15.6756	12.5284	ENSMUSG00000027796	3	ENSMUSG00000027796	Smad9	protein_coding
12.9228	11.5607	10.1941	0	7.39688	16.1562	0	9.40535	18.7927	ENSMUSG00000027800	3	ENSMUSG00000027800	Tm4sf1	protein_coding
21.538	0	2.35249	6.49896	8.21876	9.42444	0	0	8.3523	ENSMUSG00000027801	3	ENSMUSG00000027801	Tm4sf4	protein_coding
25.8456	48.555	21.1724	36.8274	32.0532	40.3905	17.4566	20.3783	59.5101	ENSMUSG00000027803	3	ENSMUSG00000027803	Wwtr1	protein_coding
1.43587	0	0	0	0	0	0	0	0	ENSMUSG00000027824	3	ENSMUSG00000027824	Vmn2r1	protein_coding
8.61521	0	7.84163	11.9148	6.57501	2.6927	4.59383	9.40535	0	ENSMUSG00000027831	3	ENSMUSG00000027831	Veph1	protein_coding
2.87174	2.31214	1.56833	3.24948	0	0.673175	5.5126	0	0	ENSMUSG00000027832	3	ENSMUSG00000027832	Ptx3	protein_coding
15.7945	6.93643	0	8.66528	6.57501	10.7708	10.1064	3.91889	10.4404	ENSMUSG00000027840	3	ENSMUSG00000027840	Wnt2b	protein_coding
18.6663	11.5607	15.6833	28.1622	18.9031	15.483	13.7815	12.5405	17.7486	ENSMUSG00000027843	3	ENSMUSG00000027843	Ptpn22	protein_coding
2.87174	2.31214	0	4.33264	0	0	0.918766	0	6.26422	ENSMUSG00000027849	3	ENSMUSG00000027849	Syt6	protein_coding
5.74347	4.62429	9.40995	6.49896	5.75313	6.05857	7.35013	1.56756	6.26422	ENSMUSG00000027857	3	ENSMUSG00000027857	Tshb	protein_coding
12.9228	12.7168	7.05747	17.3306	0	0	11.944	8.62157	15.6606	ENSMUSG00000027858	3	ENSMUSG00000027858	Tspan2	protein_coding
0	0	0	0	0	0	0	0	0	ENSMUSG00000027859	3	ENSMUSG00000027859	Ngf	protein_coding
24.4097	10.4046	21.9566	23.8295	27.1219	32.3124	28.4818	22.7296	11.4844	ENSMUSG00000027860	3	ENSMUSG00000027860	Vangl1	protein_coding
68.9216	52.0232	26.6615	54.158	51.7782	35.0051	37.6694	45.4592	34.4532	ENSMUSG00000027864	3	ENSMUSG00000027864	Ptgfrn	protein_coding
5.74347	5.78036	3.92081	8.66528	13.9719	12.1171	24.8067	16.4594	7.30826	ENSMUSG00000027868	3	ENSMUSG00000027868	Tbx15	protein_coding
0	0	0	4.33264	0	5.3854	5.5126	0	0	ENSMUSG00000027876	3	ENSMUSG00000027876	Reg4	protein_coding
35.8967	56.6475	35.2873	60.657	56.7094	59.2394	32.1568	51.7294	78.3028	ENSMUSG00000027878	3	ENSMUSG00000027878	Notch2	protein_coding
0	0	3.13665	18.4137	0	6.73175	0	0	12.5284	ENSMUSG00000027887	3	ENSMUSG00000027887	Sypl2	protein_coding
31.5891	57.8036	37.6398	25.9958	31.2313	40.3905	22.9692	0	8.3523	ENSMUSG00000027889	3	ENSMUSG00000027889	Ampd2	protein_coding
0	0	0	6.49896	0	2.6927	2.7563	7.83779	0	ENSMUSG00000027894	3	ENSMUSG00000027894	Slc6a17	protein_coding
0	0	0	0	0	0	0	0	0	ENSMUSG00000027895	3	ENSMUSG00000027895	Kcnc4	protein_coding
11.4869	13.8729	10.9783	17.3306	8.21876	9.42444	11.0252	3.13512	7.30826	ENSMUSG00000027896	3	ENSMUSG00000027896	Slc16a4	protein_coding
0	0	0	0	0	0	0	0	0	ENSMUSG00000027902	3	ENSMUSG00000027902	Chil6	protein_coding
0	0	0	0	0	0	0	0	0	ENSMUSG00000027908	3	ENSMUSG00000027908	Tchhl1	protein_coding
0	0	0	0	0	0	0	0	0	ENSMUSG00000027912	3	ENSMUSG00000027912	Lce1m	protein_coding
0	0	0	0	0	0	0	0	0	ENSMUSG00000027913	3	ENSMUSG00000027913	Crct1	protein_coding
0	0	0	0	0	0	0	0	0	ENSMUSG00000027919	3	ENSMUSG00000027919	Lce1g	protein_coding
0	0	0	0	0	0	0	0	0	ENSMUSG00000027923	3	ENSMUSG00000027923	Lce1b	protein_coding
0	0	0	0	0	0	0	0	0	ENSMUSG00000027925	3	ENSMUSG00000027925	Sprr2j-ps	protein_coding
10.0511	0	2.35249	5.4158	0	0	0	9.40535	6.26422	ENSMUSG00000027936	3	ENSMUSG00000027936	Crtc2	protein_coding
11.4869	47.399	21.1724	32.4948	27.9438	24.9075	23.8879	15.6756	12.5284	ENSMUSG00000027947	3	ENSMUSG00000027947	Il6ra	protein_coding
78.9727	91.3297	68.2222	49.8254	60.8188	60.5857	67.9887	61.1348	55.334	ENSMUSG00000027950	3	ENSMUSG00000027950	Chrnb2	protein_coding
0	23.1214	7.84163	21.6632	16.4375	16.1562	0	0	0	ENSMUSG00000027951	3	ENSMUSG00000027951	Adar	protein_coding
0	0	0	0	4.93126	0	0	0	0	ENSMUSG00000027954	3	ENSMUSG00000027954	Efna1	protein_coding
0	0	0	0	0	0	0	0	0	ENSMUSG00000027965	3	ENSMUSG00000027965	Olfm3	protein_coding
12.9228	17.3411	21.9566	28.1622	23.8344	51.1613	12.8627	10.9729	33.4092	ENSMUSG00000027966	3	ENSMUSG00000027966	Col11a1	protein_coding
0	0	0	0	0	0	0	0	0	ENSMUSG00000027967	3	ENSMUSG00000027967	Neurog2	protein_coding
4.3076	4.62429	7.84163	10.8316	11.5063	2.6927	10.1064	12.5405	6.26422	ENSMUSG00000027978	3	ENSMUSG00000027978	Prss12	protein_coding
0	0	0	0	11.5063	0	0	0	0	ENSMUSG00000027995	3	ENSMUSG00000027995	Tlr2	protein_coding
0	0	0	0	0	0	0	0	0	ENSMUSG00000028001	3	ENSMUSG00000028001	Fga	protein_coding
0	0	0	0	0	0	0	0	0	ENSMUSG00000028004	3	ENSMUSG00000028004	Npy2r	protein_coding
0	0	5.48914	0	0	0	3.67506	3.13512	0	ENSMUSG00000028005	3	ENSMUSG00000028005	Gucy1b3	protein_coding
0	0	0	0	0	0	0	0	0	ENSMUSG00000028008	3	ENSMUSG00000028008	Asic5	protein_coding
0	0	0	0	0	0	0	0	0	ENSMUSG00000028011	3	ENSMUSG00000028011	Tdo2	protein_coding
0	0	0	0	2.46563	6.05857	0	0	0	ENSMUSG00000028012	3	ENSMUSG00000028012	Rrh	protein_coding
28.7174	15.0289	27.4457	12.9979	11.5063	57.893	20.2129	15.6756	1.04404	ENSMUSG00000028017	3	ENSMUSG00000028017	Egf	protein_coding
0	0	0.784163	0	1.64375	0.673175	0	0	0	ENSMUSG00000028020	3	ENSMUSG00000028020	Glrb	protein_coding
0	0	0	0	0	0	0	0	0	ENSMUSG00000028024	3	ENSMUSG00000028024	Enpep	protein_coding
40.2043	30.0579	32.9348	31.4116	38.6282	31.6392	35.8319	22.7296	36.5413	ENSMUSG00000028028	3	ENSMUSG00000028028	Alpk1	protein_coding
0	0	6.2733	0	0	0	3.67506	0	0	ENSMUSG00000028031	3	ENSMUSG00000028031	Dkk2	protein_coding
0	0	0	0	0	2.6927	0	0	0	ENSMUSG00000028036	3	ENSMUSG00000028036	Ptgfr	protein_coding
0	6.93643	2.35249	0	0	0	0	0	0	ENSMUSG00000028037	3	ENSMUSG00000028037	Ifi44	protein_coding
0	0	13.3308	5.4158	0	3.36587	10.1064	3.13512	7.30826	ENSMUSG00000028051	3	ENSMUSG00000028051	Hcn3	protein_coding
18.6663	23.1214	10.9783	19.4969	15.6156	22.2148	9.18766	8.62157	17.7486	ENSMUSG00000028060	3	ENSMUSG00000028060	2810403A07Rik	protein_coding
11.4869	28.9018	16.4674	16.2474	16.4375	18.1757	14.7003	24.2971	9.39633	ENSMUSG00000028068	3	ENSMUSG00000028068	Iqgap3	protein_coding
0	11.5607	0	0	0	2.01952	7.35013	0	0	ENSMUSG00000028071	3	ENSMUSG00000028071	Sh2d2a	protein_coding
0	11.5607	0	3.24948	5.75313	7.40492	5.5126	2.35134	0	ENSMUSG00000028076	3	ENSMUSG00000028076	Cd1d1	protein_coding
0	11.5607	0	9.74844	0	0	0	0	0	ENSMUSG00000028078	3	ENSMUSG00000028078	Dclk2	protein_coding
0	19.6532	14.1149	30.3285	16.4375	18.1757	13.7815	21.9458	16.7046	ENSMUSG00000028088	3	ENSMUSG00000028088	Fmo5	protein_coding
0	0	0	10.8316	12.3281	6.73175	0	2.35134	9.39633	ENSMUSG00000028111	3	ENSMUSG00000028111	Ctsk	protein_coding
0	0	0	0	0	0	0	0	0	ENSMUSG00000028125	3	ENSMUSG00000028125	Abca4	protein_coding
0	0	0	0	4.93126	0	0	0	0	ENSMUSG00000028128	3	ENSMUSG00000028128	F3	protein_coding
0	0	0	0	0	0	0	0	0	ENSMUSG00000028148	3	ENSMUSG00000028148	Them5	protein_coding
43.076	5.78036	30.5824	50.9085	46.0251	2.01952	33.0756	47.0267	20.8807	ENSMUSG00000028149	3	ENSMUSG00000028149	Rap1gds1	protein_coding
10.0511	10.4046	7.84163	2.16632	8.21876	6.73175	0	3.91889	12.5284	ENSMUSG00000028150	3	ENSMUSG00000028150	Rorc	protein_coding
0	0	0	0	0	0	0	0	0	ENSMUSG00000028172	3	ENSMUSG00000028172	Tacr3	protein_coding
51.6912	16.185	26.6615	25.9958	21.3688	27.6002	28.4818	26.6485	28.189	ENSMUSG00000028173	3	ENSMUSG00000028173	Wls	protein_coding
0	0	0	0	0	0	0	0	0	ENSMUSG00000028174	3	ENSMUSG00000028174	Rpe65	protein_coding
0	0	0	0	0	0	0	0	2.08807	ENSMUSG00000028175	3	ENSMUSG00000028175	Depdc1a	protein_coding
0	0	0	3.24948	0	0	9.18766	2.35134	0	ENSMUSG00000028176	3	ENSMUSG00000028176	Lrrc7	protein_coding
0	0	0	0	0	0	0	0	0	ENSMUSG00000028177	3	ENSMUSG00000028177	1810013D15Rik	lncRNA
0	0	5.48914	0	0	3.36587	0	4.70267	0	ENSMUSG00000028179	3	ENSMUSG00000028179	Cth	protein_coding
0	0	0	0	0	0	0	0	0	ENSMUSG00000028185	3	ENSMUSG00000028185	Dnase2b	protein_coding
7.17934	3.46822	3.92081	2.16632	2.46563	4.71222	8.2689	0	8.3523	ENSMUSG00000028186	3	ENSMUSG00000028186	Uox	protein_coding
0	0	5.48914	0	0	0	0	0	0	ENSMUSG00000028195	3	ENSMUSG00000028195	Cyr61	protein_coding
0	0	3.13665	0	7.39688	6.73175	0	0.783779	2.08807	ENSMUSG00000028197	3	ENSMUSG00000028197	Col24a1	protein_coding
0	15.0289	7.05747	0	8.21876	4.03905	3.67506	6.27023	0	ENSMUSG00000028217	4	ENSMUSG00000028217	Cdh17	protein_coding
0	9.24858	0	0	0	0	0	0	0	ENSMUSG00000028222	4	ENSMUSG00000028222	Calb1	protein_coding
0	0	2.35249	0	0	0	0	0	0	ENSMUSG00000028226	4	ENSMUSG00000028226	Mmp16	protein_coding
0	0	0	0	0	0	0	0	0	ENSMUSG00000028236	4	ENSMUSG00000028236	Sdr16c5	protein_coding
0	0	0	0	0	0	3.67506	0	0	ENSMUSG00000028238	4	ENSMUSG00000028238	Atp6v0d2	protein_coding
0	0	0	0	4.93126	2.6927	0	0	0	ENSMUSG00000028240	4	ENSMUSG00000028240	Cyp7a1	protein_coding
0	0	0	0	0	0	0	3.13512	0	ENSMUSG00000028244	4	ENSMUSG00000028244	1700025O08Rik	lncRNA
0	0	3.13665	0	0	0	0	0	3.13211	ENSMUSG00000028255	3	ENSMUSG00000028255	Clca1	protein_coding
0	12.7168	0	0	4.93126	4.03905	0	0	5.22019	ENSMUSG00000028268	3	ENSMUSG00000028268	Gbp3	protein_coding
0	6.93643	3.92081	7.58212	0	0	0	4.70267	11.4844	ENSMUSG00000028270	3	ENSMUSG00000028270	Gbp2	protein_coding
71.7934	65.8961	79.9846	73.6549	48.4907	59.9125	48.6946	67.405	54.2899	ENSMUSG00000028273	3	ENSMUSG00000028273	Pdlim5	protein_coding
0	0	0	0	0	0	0	0	0	ENSMUSG00000028280	4	ENSMUSG00000028280	Gabrr1	protein_coding
10.0511	5.78036	7.84163	6.49896	6.57501	3.36587	54.2072	12.5405	17.7486	ENSMUSG00000028289	4	ENSMUSG00000028289	Epha7	protein_coding
0	0	0	0	0	0	0	0	0	ENSMUSG00000028298	4	ENSMUSG00000028298	Cga	protein_coding
0	0	0	0	0	0	0	0	0	ENSMUSG00000028307	4	ENSMUSG00000028307	Aldob	protein_coding
0	5.78036	0	8.66528	4.93126	6.73175	8.2689	3.13512	7.30826	ENSMUSG00000028327	4	ENSMUSG00000028327	Stra6l	protein_coding
21.538	60.1158	18.0357	32.4948	23.0125	24.9075	17.4566	21.9458	11.4844	ENSMUSG00000028341	4	ENSMUSG00000028341	Nr4a3	protein_coding
0	9.24858	16.4674	20.58	9.86251	15.483	11.0252	10.9729	11.4844	ENSMUSG00000028348	4	ENSMUSG00000028348	Murc	protein_coding
15.7945	10.4046	13.3308	17.3306	14.7938	10.7708	11.0252	15.6756	14.6165	ENSMUSG00000028351	4	ENSMUSG00000028351	Brinp1	protein_coding
0	0	0	0	0	0	0	0	0	ENSMUSG00000028357	4	ENSMUSG00000028357	Kif12	protein_coding
0	0	0	0	0	0	0	0	0	ENSMUSG00000028362	4	ENSMUSG00000028362	Tnfsf8	protein_coding
7.17934	0	6.2733	4.33264	4.93126	4.03905	5.5126	4.70267	8.3523	ENSMUSG00000028369	4	ENSMUSG00000028369	Svep1	protein_coding
17.2304	33.5261	39.9923	27.079	17.2594	35.6783	44.1008	37.6214	20.8807	ENSMUSG00000028385	4	ENSMUSG00000028385	Snx30	protein_coding
0	0	0	0	0	0	0	0	0	ENSMUSG00000028386	4	ENSMUSG00000028386	Slc46a2	protein_coding
0	0	0	0	0	0	0	0	0	ENSMUSG00000028396	4	ENSMUSG00000028396	2310002L09Rik	protein_coding
33.025	26.5897	13.3308	29.2453	15.6156	12.1171	15.619	10.9729	45.9376	ENSMUSG00000028402	4	ENSMUSG00000028402	Mpdz	protein_coding
57.4347	53.1793	23.5249	49.8254	23.0125	44.4295	0	36.8376	41.7615	ENSMUSG00000028405	4	ENSMUSG00000028405	Aco1	protein_coding
41.6402	28.9018	36.0715	18.4137	11.5063	26.2538	26.6442	11.7567	19.8367	ENSMUSG00000028417	4	ENSMUSG00000028417	Tal2	protein_coding
0	9.24858	0	0	7.39688	0	0	4.70267	0	ENSMUSG00000028435	4	ENSMUSG00000028435	Aqp3	protein_coding
24.4097	0	24.309	22.7464	0	0	0	17.2431	0	ENSMUSG00000028444	4	ENSMUSG00000028444	Cntfr	protein_coding
0	0	0	0	0	0	0	0	0	ENSMUSG00000028460	4	ENSMUSG00000028460	Sit1	protein_coding
0	0	0	0	0	0	0	0	0	ENSMUSG00000028463	4	ENSMUSG00000028463	Car9	protein_coding
21.538	42.7747	43.9131	19.4969	43.5594	58.5662	38.5882	22.7296	39.6734	ENSMUSG00000028475	4	ENSMUSG00000028475	5430416O09Rik	protein_coding
7.17934	8.0925	5.48914	7.58212	0.821876	6.73175	6.43136	4.70267	5.22019	ENSMUSG00000028476	4	ENSMUSG00000028476	Reck	protein_coding
24.4097	21.9654	38.424	36.8274	29.5875	26.2538	13.7815	25.0809	33.4092	ENSMUSG00000028479	4	ENSMUSG00000028479	Gne	protein_coding
68.9216	55.4915	58.028	46.5759	35.3407	49.8149	46.8571	50.1619	36.5413	ENSMUSG00000028487	4	ENSMUSG00000028487	Bnc2	protein_coding
22.9739	0	21.9566	27.079	30.4094	11.444	10.1064	21.162	24.0129	ENSMUSG00000028518	4	ENSMUSG00000028518	Prkaa2	protein_coding
53.1271	54.3354	43.9131	38.9938	61.6407	37.0246	33.0756	40.7565	22.9688	ENSMUSG00000028527	4	ENSMUSG00000028527	Ak4	protein_coding
25.8456	43.9307	18.0357	56.3243	24.6563	18.8489	13.7815	19.5945	39.6734	ENSMUSG00000028528	4	ENSMUSG00000028528	Dnajc6	protein_coding
0	0	0	0	0	0	0	0	0	ENSMUSG00000028536	4	ENSMUSG00000028536	2610528J11Rik	protein_coding
22.9739	17.3411	20.3882	10.8316	38.6282	16.1562	16.5378	29.7836	20.8807	ENSMUSG00000028538	4	ENSMUSG00000028538	St3gal3	protein_coding
14.3587	20.8093	18.0357	14.0811	28.7657	8.75127	15.619	15.6756	18.7927	ENSMUSG00000028544	4	ENSMUSG00000028544	Slc5a9	protein_coding
48.8195	46.2429	13.3308	27.079	37.8063	19.5221	35.8319	25.0809	32.3652	ENSMUSG00000028546	4	ENSMUSG00000028546	Elavl4	protein_coding
10.0511	15.0289	15.6833	17.3306	9.04064	11.444	22.0504	10.9729	37.5853	ENSMUSG00000028550	4	ENSMUSG00000028550	Atg4c	protein_coding
100.511	102.89	45.4814	82.3202	101.913	80.7809	52.3697	41.5403	107.536	ENSMUSG00000028565	4	ENSMUSG00000028565	Nfia	protein_coding
0	0	0	0	0	0	0	0	0	ENSMUSG00000028571	4	ENSMUSG00000028571	Cyp2j13	protein_coding
0	0	0	0	5.75313	0	7.35013	0	0	ENSMUSG00000028584	4	ENSMUSG00000028584	Lrrc38	protein_coding
0	0	0	0	0	0	0	0	0	ENSMUSG00000028593	4	ENSMUSG00000028593	9430007A20Rik	protein_coding
0	6.93643	8.62579	5.4158	23.0125	0	13.7815	5.48645	0	ENSMUSG00000028599	4	ENSMUSG00000028599	Tnfrsf1b	protein_coding
0	4.62429	9.40995	0	0	16.1562	9.18766	13.3242	0	ENSMUSG00000028602	4	ENSMUSG00000028602	Tnfrsf8	protein_coding
0	0	0	0	0	0	0	0	0	ENSMUSG00000028626	4	ENSMUSG00000028626	Col9a2	protein_coding
0	0	0	0	15.6156	0	0	0	0	ENSMUSG00000028631	4	ENSMUSG00000028631	Kcnq4	protein_coding
0	0	0	0	0	0	0	0	0	ENSMUSG00000028635	4	ENSMUSG00000028635	Edn2	protein_coding
0	0	0	0	0	0	0	0	0	ENSMUSG00000028640	2	ENSMUSG00000028640	Tfap2c	protein_coding
0	0	3.92081	0	0	0	0	0	3.13211	ENSMUSG00000028644	4	ENSMUSG00000028644	Ermap	protein_coding
0	0	2.35249	0	0	0	6.43136	0	4.17615	ENSMUSG00000028654	4	ENSMUSG00000028654	Mycl	protein_coding
10.0511	0	10.9783	10.8316	5.75313	8.75127	20.2129	9.40535	0	ENSMUSG00000028661	4	ENSMUSG00000028661	Epha8	protein_coding
11.4869	6.93643	10.1941	15.1642	0	7.40492	5.5126	7.05401	0	ENSMUSG00000028664	4	ENSMUSG00000028664	Ephb2	protein_coding
0	0	7.05747	0	0	0	0	0	0	ENSMUSG00000028680	4	ENSMUSG00000028680	Plk3	protein_coding
0	3.46822	3.13665	7.58212	15.6156	7.40492	0	3.13512	15.6606	ENSMUSG00000028699	4	ENSMUSG00000028699	Tspan1	protein_coding
0	0	4.70498	8.66528	0	7.40492	0	5.48645	11.4844	ENSMUSG00000028707	4	ENSMUSG00000028707	Dmbx1	protein_coding
0	0	0	0	0	0	0	0	8.3523	ENSMUSG00000028712	4	ENSMUSG00000028712	Cyp4a31	protein_coding
0	0	0	0	2.46563	10.7708	2.7563	14.8918	7.30826	ENSMUSG00000028713	4	ENSMUSG00000028713	Cyp4b1	protein_coding
0	0	0	5.4158	0	0	0	0	0	ENSMUSG00000028715	4	ENSMUSG00000028715	Cyp4a14	protein_coding
7.17934	20.8093	14.1149	11.9148	0	12.1171	13.7815	7.05401	5.22019	ENSMUSG00000028717	4	ENSMUSG00000028717	Tal1	protein_coding
0	0	0	0	0	0	0	0	0	ENSMUSG00000028736	4	ENSMUSG00000028736	Pax7	protein_coding
0	0	0	0	0	0	0	0	0	ENSMUSG00000028747	4	ENSMUSG00000028747	Htr6	protein_coding
0	0	0	0	0	0	0	0	0	ENSMUSG00000028749	4	ENSMUSG00000028749	Pla2g2f	protein_coding
0	0	0	0	0	0	0	0	0	ENSMUSG00000028751	4	ENSMUSG00000028751	Pla2g2e	protein_coding
0	0	0	11.9148	0	0	0	0	0	ENSMUSG00000028755	4	ENSMUSG00000028755	Cda	protein_coding
8.61521	8.0925	14.1149	57.4075	9.86251	18.8489	79.0139	3.91889	67.8624	ENSMUSG00000028763	4	ENSMUSG00000028763	Hspg2	protein_coding
0	0	0	0	0	0	13.7815	0	14.6165	ENSMUSG00000028776	4	ENSMUSG00000028776	Tinagl1	protein_coding
0	0	0	0	0	0	0	0	0	ENSMUSG00000028777	5	ENSMUSG00000028777	Gnat3	protein_coding
0	0	0	0	0	0	0	0	0	ENSMUSG00000028778	4	ENSMUSG00000028778	Hcrtr1	protein_coding
0	0	0	0	0	4.03905	0	0	11.4844	ENSMUSG00000028782	4	ENSMUSG00000028782	Adgrb2	protein_coding
0	0	0	0	0	0	0	0	0	ENSMUSG00000028794	4	ENSMUSG00000028794	A3galt2	protein_coding
7.17934	0	0	11.9148	18.0813	12.1171	9.18766	16.4594	0	ENSMUSG00000028825	4	ENSMUSG00000028825	Rhd	protein_coding
4.3076	17.3411	7.05747	10.8316	0	4.03905	0	0	4.17615	ENSMUSG00000028838	4	ENSMUSG00000028838	Extl1	protein_coding
14.3587	26.5897	32.9348	35.7443	18.0813	31.6392	38.5882	25.0809	24.0129	ENSMUSG00000028841	4	ENSMUSG00000028841	Cnksr1	protein_coding
0	0	0	0	0	0	0	0	6.26422	ENSMUSG00000028859	4	ENSMUSG00000028859	Csf3r	protein_coding
0	0	7.05747	6.49896	4.93126	0	6.43136	3.91889	0	ENSMUSG00000028860	4	ENSMUSG00000028860	Sytl1	protein_coding
31.5891	47.399	0	21.6632	34.5188	37.0246	35.8319	52.5132	58.4661	ENSMUSG00000028862	4	ENSMUSG00000028862	Map3k6	protein_coding
0	10.4046	7.84163	8.66528	11.5063	4.03905	0	0	0	ENSMUSG00000028871	4	ENSMUSG00000028871	Rspo1	protein_coding
10.0511	8.0925	17.2516	12.9979	0	14.1367	29.4005	18.8107	7.30826	ENSMUSG00000028874	4	ENSMUSG00000028874	Fgr	protein_coding
0	0	3.13665	2.16632	0	3.36587	0	0.783779	0	ENSMUSG00000028883	5	ENSMUSG00000028883	Sema3a	protein_coding
107.69	61.2718	58.8122	59.5738	70.6813	52.5076	62.4761	61.9185	36.5413	ENSMUSG00000028901	4	ENSMUSG00000028901	Gmeb1	protein_coding
5.74347	5.78036	21.9566	22.7464	14.7938	10.0976	19.2941	21.9458	11.4844	ENSMUSG00000028909	4	ENSMUSG00000028909	Ptpru	protein_coding
0	0	9.40995	8.66528	4.93126	5.3854	0	4.70267	0	ENSMUSG00000028919	4	ENSMUSG00000028919	Arhgef19	protein_coding
14.3587	3.46822	39.9923	22.7464	12.3281	12.1171	25.7255	21.9458	16.7046	ENSMUSG00000028927	4	ENSMUSG00000028927	Padi2	protein_coding
17.2304	23.1214	13.3308	7.58212	12.3281	6.05857	0	3.13512	5.22019	ENSMUSG00000028940	4	ENSMUSG00000028940	Hes2	protein_coding
10.0511	0	0	0	11.5063	0	10.1064	8.62157	0	ENSMUSG00000028946	4	ENSMUSG00000028946	Hes3	protein_coding
0	0	2.35249	7.58212	0	1.34635	3.67506	5.48645	1.04404	ENSMUSG00000028970	5	ENSMUSG00000028970	Abcb1b	protein_coding
0	0	9.40995	0	0	0	7.35013	7.83779	0	ENSMUSG00000028971	4	ENSMUSG00000028971	Cort	protein_coding
0	0	0	0	0	0	12.8627	0	0	ENSMUSG00000028972	4	ENSMUSG00000028972	Car6	protein_coding
0	6.93643	0	0	0	0	0	0	0	ENSMUSG00000029015	5	ENSMUSG00000029015	Slc26a5	protein_coding
0	0	0	0	0	0	0	0	0	ENSMUSG00000029019	4	ENSMUSG00000029019	Nppb	protein_coding
5.74347	0	2.35249	4.33264	0	3.36587	0	4.70267	3.13211	ENSMUSG00000029026	4	ENSMUSG00000029026	Trp73	protein_coding
0	0	8.62579	0	0	0	0	0	0	ENSMUSG00000029032	4	ENSMUSG00000029032	Arhgef16	protein_coding
0	0	0	0	0	0	0	0	0	ENSMUSG00000029054	4	ENSMUSG00000029054	Gabrd	protein_coding
0	12.7168	10.9783	11.9148	0	8.07809	9.18766	3.13512	7.30826	ENSMUSG00000029055	4	ENSMUSG00000029055	Plch2	protein_coding
0	0	0	0	0	8.75127	7.35013	19.5945	0	ENSMUSG00000029061	4	ENSMUSG00000029061	Mmp23	protein_coding
0	17.3411	2.35249	0	0	4.03905	10.1064	11.7567	0	ENSMUSG00000029095	5	ENSMUSG00000029095	Ablim2	protein_coding
40.2043	27.7457	33.719	32.4948	30.4094	24.9075	50.5321	28.216	32.3652	ENSMUSG00000029097	5	ENSMUSG00000029097	Trmt44	protein_coding
10.0511	0	13.3308	0	17.2594	5.3854	0	8.62157	5.22019	ENSMUSG00000029102	5	ENSMUSG00000029102	Hgfac	protein_coding
10.0511	28.9018	7.84163	5.4158	6.57501	12.7903	7.35013	7.83779	2.08807	ENSMUSG00000029108	5	ENSMUSG00000029108	Pcdh7	protein_coding
0	0	0	0	0	0	0	0	0	ENSMUSG00000029112	5	ENSMUSG00000029112	Nkx1-1	protein_coding
20.1021	3.46822	18.0357	10.8316	14.7938	8.07809	11.944	10.1891	13.5725	ENSMUSG00000029123	5	ENSMUSG00000029123	Stk32b	protein_coding
53.1271	68.2083	37.6398	38.9938	48.4907	37.0246	45.0195	32.1349	27.145	ENSMUSG00000029135	5	ENSMUSG00000029135	Fosl2	protein_coding
0	0	7.05747	0	6.57501	3.36587	6.43136	9.40535	0	ENSMUSG00000029154	5	ENSMUSG00000029154	Cwh43	protein_coding
0	18.4972	7.84163	15.1642	7.39688	3.36587	3.67506	5.48645	6.26422	ENSMUSG00000029158	5	ENSMUSG00000029158	Yipf7	protein_coding
0	0	0	0	0	0	0	0	0	ENSMUSG00000029161	5	ENSMUSG00000029161	Cgref1	protein_coding
28.7174	26.5897	42.3448	50.9085	37.8063	30.966	35.8319	32.9187	34.4532	ENSMUSG00000029167	5	ENSMUSG00000029167	Ppargc1a	protein_coding
0	6.93643	15.6833	10.8316	11.5063	13.4635	11.0252	17.2431	10.4404	ENSMUSG00000029171	5	ENSMUSG00000029171	Pgm1	protein_coding
0	0	0	0	0	0	0	0	0	ENSMUSG00000029184	17	ENSMUSG00000029184	Olfr109	protein_coding
20.1021	13.8729	21.9566	35.7443	21.3688	20.8684	8.2689	14.108	0	ENSMUSG00000029189	5	ENSMUSG00000029189	Sel1l3	protein_coding
0	0	0	0	0	0	0	0	0	ENSMUSG00000029193	5	ENSMUSG00000029193	Cckar	protein_coding
55.9988	26.5897	40.7765	37.9106	39.45	36.3514	36.7506	41.5403	55.334	ENSMUSG00000029207	5	ENSMUSG00000029207	Apbb2	protein_coding
0	0	0	0	0	2.01952	0	0	0	ENSMUSG00000029211	5	ENSMUSG00000029211	Gabra4	protein_coding
4.3076	17.3411	1.56833	6.49896	10.6844	2.01952	12.8627	7.05401	7.30826	ENSMUSG00000029212	5	ENSMUSG00000029212	Gabrb1	protein_coding
0	5.78036	0	0	0	4.03905	0.918766	0	0	ENSMUSG00000029217	5	ENSMUSG00000029217	Tec	protein_coding
0	0	0	0	0	0	0	0	0	ENSMUSG00000029219	5	ENSMUSG00000029219	Slc10a4	protein_coding
28.7174	39.3065	40.7765	48.7422	52.6001	70.6833	66.1512	62.7023	25.0569	ENSMUSG00000029231	5	ENSMUSG00000029231	Pdgfra	protein_coding
2.87174	12.7168	6.2733	8.66528	9.86251	11.444	11.0252	3.13512	2.08807	ENSMUSG00000029254	5	ENSMUSG00000029254	Stap1	protein_coding
0	0	3.13665	0	0	4.03905	3.67506	3.13512	0	ENSMUSG00000029255	5	ENSMUSG00000029255	Gnrhr	protein_coding
0	0	0	0	2.46563	2.6927	0	8.62157	0	ENSMUSG00000029260	5	ENSMUSG00000029260	Ugt2b34	protein_coding
0	0	0	0	0	0	0	0	0	ENSMUSG00000029268	5	ENSMUSG00000029268	Ugt2a1	protein_coding
0	0	0	0	0	0	0	0	0	ENSMUSG00000029269	5	ENSMUSG00000029269	Sult1b1	protein_coding
0	0	0	0	0	0	0	0	0	ENSMUSG00000029273	5	ENSMUSG00000029273	Sult1d1	protein_coding
0	0	0	0	0	0	0	0	0	ENSMUSG00000029281	5	ENSMUSG00000029281	Smr2	protein_coding
0	0	0	0	0	0	0	0	0	ENSMUSG00000029282	5	ENSMUSG00000029282	Amtn	protein_coding
0	0	0	0	0	0	0	0	0	ENSMUSG00000029286	5	ENSMUSG00000029286	Enam	protein_coding
0	0	0	0	0	0	0	0	0	ENSMUSG00000029288	5	ENSMUSG00000029288	Ambn	protein_coding
8.61521	0	0	0	0	7.40492	0	0	4.17615	ENSMUSG00000029298	5	ENSMUSG00000029298	Gbp9	protein_coding
1.43587	0	7.05747	0	2.46563	3.36587	11.0252	3.13512	0	ENSMUSG00000029299	5	ENSMUSG00000029299	Abcg3	protein_coding
0	0	0	8.66528	7.39688	0	0	4.70267	3.13211	ENSMUSG00000029306	5	ENSMUSG00000029306	Ibsp	protein_coding
0	0	0	0	0	0	0	0	0	ENSMUSG00000029307	5	ENSMUSG00000029307	Dmp1	protein_coding
21.538	35.8382	16.4674	22.7464	15.6156	25.5806	27.563	10.1891	28.189	ENSMUSG00000029313	5	ENSMUSG00000029313	Aff1	protein_coding
17.2304	23.1214	0	19.4969	23.8344	6.05857	11.944	14.8918	7.30826	ENSMUSG00000029321	5	ENSMUSG00000029321	Slc10a6	protein_coding
0	0	0	0	0	0	0	0	0	ENSMUSG00000029334	5	ENSMUSG00000029334	Prkg2	protein_coding
0	11.5607	12.5466	10.8316	9.04064	11.444	5.5126	3.91889	12.5284	ENSMUSG00000029335	5	ENSMUSG00000029335	Bmp3	protein_coding
0	0	0	0	0	0	0	0	0	ENSMUSG00000029337	5	ENSMUSG00000029337	Fgf5	protein_coding
0	0	0	0	0	2.01952	0	0	0	ENSMUSG00000029343	5	ENSMUSG00000029343	Crybb1	protein_coding
24.4097	12.7168	15.6833	14.0811	12.3281	7.40492	15.619	0	6.26422	ENSMUSG00000029348	5	ENSMUSG00000029348	Asphd2	protein_coding
0	0	0	0	0	0	0	0	0	ENSMUSG00000029352	5	ENSMUSG00000029352	Crybb3	protein_coding
27.2815	30.0579	30.5824	24.9127	19.725	2.6927	49.6134	29.7836	7.30826	ENSMUSG00000029361	5	ENSMUSG00000029361	Nos1	protein_coding
27.2815	27.7457	14.8991	17.3306	8.21876	23.5611	15.619	9.40535	25.0569	ENSMUSG00000029366	5	ENSMUSG00000029366	Dck	protein_coding
0	0	0	0	0	0	0	0	0	ENSMUSG00000029368	5	ENSMUSG00000029368	Alb	protein_coding
0	0	2.35249	4.33264	10.6844	8.07809	4.59383	0	0	ENSMUSG00000029370	5	ENSMUSG00000029370	Rassf6	protein_coding
0	3.46822	0	0	0	0	0	0	0	ENSMUSG00000029371	5	ENSMUSG00000029371	Cxcl5	protein_coding
0	0	0	0	0	0	0	0	0	ENSMUSG00000029372	5	ENSMUSG00000029372	Ppbp	protein_coding
0	0	0	0	0	0	0	0	0	ENSMUSG00000029375	5	ENSMUSG00000029375	Cxcl15	protein_coding
0	0	0	0	0	0	0	0	0	ENSMUSG00000029378	5	ENSMUSG00000029378	Areg	protein_coding
0	0	0	0	0	0	0	0	0	ENSMUSG00000029379	5	ENSMUSG00000029379	Cxcl3	protein_coding
7.17934	3.46822	0	2.16632	0	0	4.59383	0	0	ENSMUSG00000029380	5	ENSMUSG00000029380	Cxcl1	protein_coding
0	0	0	0	0	0	0	0	0	ENSMUSG00000029410	5	ENSMUSG00000029410	Ppef2	protein_coding
0	3.46822	0	4.33264	0	0	20.2129	0	6.26422	ENSMUSG00000029417	5	ENSMUSG00000029417	Cxcl9	protein_coding
18.6663	38.1504	32.9348	20.58	18.9031	17.5025	21.1316	18.0269	11.4844	ENSMUSG00000029420	5	ENSMUSG00000029420	Rimbp2	protein_coding
0	0	5.48914	6.49896	0	2.6927	0	13.3242	0	ENSMUSG00000029436	5	ENSMUSG00000029436	Mmp17	protein_coding
20.1021	6.93643	21.1724	5.4158	21.3688	13.4635	15.619	15.6756	2.08807	ENSMUSG00000029438	5	ENSMUSG00000029438	Bcl7a	protein_coding
0	0	0	0	0	0	0	0	0	ENSMUSG00000029451	4	ENSMUSG00000029451	Gm13103	protein_coding
33.025	36.9943	47.8339	40.0769	42.7375	31.6392	45.0195	53.297	41.7615	ENSMUSG00000029480	5	ENSMUSG00000029480	Dhx37	protein_coding
0	0	0	0	0	0	8.2689	0	0	ENSMUSG00000029491	5	ENSMUSG00000029491	Pde6b	protein_coding
0	0	0	0	0	0	0	0	0	ENSMUSG00000029541	5	ENSMUSG00000029541	Cyp2w1	protein_coding
0	0	0	0	0	0	0	0	0	ENSMUSG00000029546	5	ENSMUSG00000029546	Uncx	protein_coding
0	0	0	0	0.821876	0	0	0	0	ENSMUSG00000029553	6	ENSMUSG00000029553	Tfec	protein_coding
35.8967	18.4972	43.9131	32.4948	22.1906	26.2538	17.4566	28.216	21.9248	ENSMUSG00000029561	5	ENSMUSG00000029561	Oasl2	protein_coding
11.4869	5.78036	11.7624	4.33264	2.46563	10.7708	14.7003	7.05401	11.4844	ENSMUSG00000029563	6	ENSMUSG00000029563	Foxp2	protein_coding
0	0	0	0	0	0	0	0	4.17615	ENSMUSG00000029570	5	ENSMUSG00000029570	Lfng	protein_coding
0	0	8.62579	0	6.57501	4.71222	5.5126	15.6756	0	ENSMUSG00000029595	5	ENSMUSG00000029595	Lhx5	protein_coding
2.87174	0	0	4.33264	0	0	0	0	0	ENSMUSG00000029605	5	ENSMUSG00000029605	Oas1b	polymorphic_pseudogene
4.3076	5.78036	12.5466	3.24948	0	6.05857	10.1064	1.56756	7.30826	ENSMUSG00000029608	5	ENSMUSG00000029608	Rph3a	protein_coding
0	0	2.35249	0	0	0	0	0	0	ENSMUSG00000029618	5	ENSMUSG00000029618	Ocm	protein_coding
0	0	0	0	0	0	0	0	0	ENSMUSG00000029630	5	ENSMUSG00000029630	Cyp3a25	protein_coding
1.43587	1.15607	4.70498	1.08316	4.93126	2.01952	2.7563	0.783779	5.22019	ENSMUSG00000029633	6	ENSMUSG00000029633	Gm5578	processed_pseudogene
0	0	0	0	0	0	0	0	0	ENSMUSG00000029641	5	ENSMUSG00000029641	Rasl11a	protein_coding
0	0	0	0	0	0	0	0	0	ENSMUSG00000029644	5	ENSMUSG00000029644	Pdx1	protein_coding
0	0	0	0	0	0	0	0	0	ENSMUSG00000029646	5	ENSMUSG00000029646	Cdx2	protein_coding
57.4347	50.8672	79.9846	76.9044	94.5157	61.2589	82.689	57.2159	51.1578	ENSMUSG00000029648	5	ENSMUSG00000029648	Flt1	protein_coding
4.3076	4.62429	0	8.66528	0	13.4635	14.7003	14.108	0	ENSMUSG00000029650	5	ENSMUSG00000029650	Slc46a3	protein_coding
0	0	0	0	21.3688	9.42444	0	10.1891	0	ENSMUSG00000029659	5	ENSMUSG00000029659	Medag	protein_coding
0	0	0	0	0	0	0	0	0	ENSMUSG00000029663	6	ENSMUSG00000029663	Gngt1	protein_coding
0	0	0	0	0	0	0	0	0	ENSMUSG00000029664	6	ENSMUSG00000029664	Tfpi2	protein_coding
27.2815	20.8093	10.9783	25.9958	9.04064	29.6197	18.3753	25.8647	17.7486	ENSMUSG00000029669	6	ENSMUSG00000029669	Tspan12	protein_coding
0	0	0	0	0	0	0	0	0	ENSMUSG00000029671	6	ENSMUSG00000029671	Wnt16	protein_coding
45.9478	17.3411	29.014	15.1642	28.7657	35.0051	45.0195	25.0809	33.4092	ENSMUSG00000029675	5	ENSMUSG00000029675	Eln	protein_coding
0	0	0	0	0	0	0	9.40535	0	ENSMUSG00000029680	6	ENSMUSG00000029680	Hyal4	protein_coding
0	0	0	0	0	0	0	0	0	ENSMUSG00000029683	6	ENSMUSG00000029683	Lmod2	protein_coding
11.4869	8.0925	13.3308	12.9979	35.3407	18.8489	16.5378	17.2431	30.2771	ENSMUSG00000029695	6	ENSMUSG00000029695	Aass	protein_coding
0	0	0	0	0	0	0	0	0	ENSMUSG00000029697	6	ENSMUSG00000029697	Fezf1	protein_coding
0	0	0	0	0	0	0	0	0	ENSMUSG00000029699	5	ENSMUSG00000029699	Ssc4d	protein_coding
0	0	0	0	0	0	0	0	0	ENSMUSG00000029700	6	ENSMUSG00000029700	Slc13a1	protein_coding
0	0	0	0	0	0	0	0	0	ENSMUSG00000029706	6	ENSMUSG00000029706	Pax4	protein_coding
8.61521	0	6.2733	6.49896	0	12.1171	4.59383	0	0	ENSMUSG00000029710	5	ENSMUSG00000029710	Ephb4	protein_coding
5.74347	15.0289	2.35249	2.16632	7.39688	6.73175	5.5126	5.48645	2.08807	ENSMUSG00000029712	5	ENSMUSG00000029712	Actl6b	protein_coding
31.5891	25.4336	18.8199	27.079	12.3281	16.8294	22.0504	20.3783	17.7486	ENSMUSG00000029716	5	ENSMUSG00000029716	Tfr2	protein_coding
0	0	0	0	0	0	0	0	0	ENSMUSG00000029727	5	ENSMUSG00000029727	Cyp3a13	protein_coding
40.2043	0	13.3308	11.9148	14.7938	6.73175	27.563	18.8107	15.6606	ENSMUSG00000029735	6	ENSMUSG00000029735	Tpk1	protein_coding
0	0	0	0	0	0	0	0	0	ENSMUSG00000029736	6	ENSMUSG00000029736	Nobox	protein_coding
8.61521	0	8.62579	0	6.57501	5.3854	0	7.05401	3.13211	ENSMUSG00000029778	6	ENSMUSG00000029778	Adcyap1r1	protein_coding
5.74347	0	0	0	0	0	5.5126	5.48645	7.30826	ENSMUSG00000029797	6	ENSMUSG00000029797	Sspo	protein_coding
21.538	19.6532	12.5466	15.1642	23.8344	36.3514	26.6442	20.3783	9.39633	ENSMUSG00000029804	6	ENSMUSG00000029804	Herc3	protein_coding
0	0	0	0	0	2.6927	6.43136	8.62157	0	ENSMUSG00000029811	6	ENSMUSG00000029811	Aoc1	protein_coding
0	0	0	0	0	0	0	0	0	ENSMUSG00000029813	6	ENSMUSG00000029813	1600015I10Rik	protein_coding
0	0	3.13665	2.16632	0	10.7708	0	0	0	ENSMUSG00000029816	6	ENSMUSG00000029816	Gpnmb	protein_coding
0	0	0	0	0	0	0	0	0	ENSMUSG00000029819	6	ENSMUSG00000029819	Npy	protein_coding
0	0	0	4.33264	0	0	0	2.35134	4.17615	ENSMUSG00000029822	6	ENSMUSG00000029822	Osbpl3	protein_coding
28.7174	26.5897	21.9566	20.58	40.2719	9.42444	16.5378	24.2971	40.7174	ENSMUSG00000029826	6	ENSMUSG00000029826	Zc3hav1	protein_coding
0	0	0	0	0	0	0	0	0	ENSMUSG00000029829	6	ENSMUSG00000029829	Tmem213	protein_coding
8.61521	0	14.1149	21.6632	12.3281	9.42444	12.8627	25.0809	0	ENSMUSG00000029830	6	ENSMUSG00000029830	Svopl	protein_coding
0	0	0	0	0	0	0	0	0	ENSMUSG00000029831	6	ENSMUSG00000029831	Npvf	protein_coding
12.9228	0	7.05747	12.9979	19.725	6.73175	8.2689	9.40535	0	ENSMUSG00000029832	6	ENSMUSG00000029832	Nfe2l3	protein_coding
0	0	0	0	0	0	0	1.56756	0	ENSMUSG00000029837	6	ENSMUSG00000029837	1700111E14Rik	lncRNA
0	0	0	0	0	0	0	0	4.17615	ENSMUSG00000029847	6	ENSMUSG00000029847	Slc23a4	protein_coding
0	0	0	0	0	6.73175	0	5.48645	0	ENSMUSG00000029851	6	ENSMUSG00000029851	Tcaf2	protein_coding
37.3326	28.9018	43.9131	28.1622	35.3407	34.3319	28.4818	36.8376	19.8367	ENSMUSG00000029863	6	ENSMUSG00000029863	Casp2	protein_coding
0	0	0	0	0	0	0	0	0	ENSMUSG00000029865	6	ENSMUSG00000029865	Sval1	protein_coding
7.17934	8.0925	3.92081	6.49896	5.75313	2.6927	10.1064	4.70267	0	ENSMUSG00000029866	6	ENSMUSG00000029866	Kel	protein_coding
0	0	0	3.24948	2.46563	8.75127	3.67506	4.70267	0	ENSMUSG00000029868	6	ENSMUSG00000029868	Trpv6	protein_coding
37.3326	30.0579	35.2873	20.58	9.04064	37.6978	0	34.4863	8.3523	ENSMUSG00000029869	6	ENSMUSG00000029869	Ephb6	protein_coding
8.61521	11.5607	2.35249	3.24948	11.5063	1.34635	4.59383	2.35134	7.30826	ENSMUSG00000029878	12	ENSMUSG00000029878	Dbpht2	lncRNA
0	0	0	0	0	0	0	0	0	ENSMUSG00000029882	6	ENSMUSG00000029882	2210010C04Rik	protein_coding
0	0	0	0	0	0	0	0	0	ENSMUSG00000029885	6	ENSMUSG00000029885	Moxd2	protein_coding
21.538	16.185	9.40995	3.24948	21.3688	8.75127	11.944	7.83779	10.4404	ENSMUSG00000029913	6	ENSMUSG00000029913	Prdm5	protein_coding
0	0	0	0	0	2.01952	0	0	0	ENSMUSG00000029915	6	ENSMUSG00000029915	Clec5a	protein_coding
34.4608	31.2139	47.0498	27.079	36.1625	22.2148	29.4005	22.7296	30.2771	ENSMUSG00000029916	6	ENSMUSG00000029916	Agk	protein_coding
0	0	0	0	0	0	0	0	0	ENSMUSG00000029917	6	ENSMUSG00000029917	C130060K24Rik	protein_coding
11.4869	20.8093	21.9566	3.24948	2.46563	19.5221	7.35013	7.83779	6.26422	ENSMUSG00000029919	6	ENSMUSG00000029919	Hpgds	protein_coding
4.3076	0	0	0	0	0	0	0	0	ENSMUSG00000029923	6	ENSMUSG00000029923	Rab19	protein_coding
30.1532	55.4915	47.0498	53.0748	57.5313	43.0832	44.1008	55.6483	37.5853	ENSMUSG00000029924	6	ENSMUSG00000029924	Slc37a3	protein_coding
44.5119	41.6186	14.1149	19.4969	18.0813	24.9075	36.7506	19.5945	20.8807	ENSMUSG00000029999	6	ENSMUSG00000029999	Tgfa	protein_coding
45.9478	58.9597	58.8122	45.4927	40.2719	51.1613	54.2072	48.5943	62.6422	ENSMUSG00000030000	6	ENSMUSG00000030000	Add2	protein_coding
0	0	0	0	0	0	0	0	0	ENSMUSG00000030017	6	ENSMUSG00000030017	Reg3g	protein_coding
53.1271	47.399	29.7982	16.2474	38.6282	28.2733	41.3445	44.6754	36.5413	ENSMUSG00000030020	6	ENSMUSG00000030020	Prickle2	protein_coding
20.1021	11.5607	18.8199	17.3306	24.6563	16.1562	20.2129	15.6756	0	ENSMUSG00000030022	6	ENSMUSG00000030022	Adamts9	protein_coding
0	0	0	0	0	0	0	0	0	ENSMUSG00000030043	6	ENSMUSG00000030043	Tacr1	protein_coding
0	0	0	0	0	0	0	0	0	ENSMUSG00000030046	6	ENSMUSG00000030046	Bmp10	protein_coding
0	0	0	9.74844	0	0	0	0	0	ENSMUSG00000030047	6	ENSMUSG00000030047	Arhgap25	protein_coding
0	0	0	0	0	0	0	0	0	ENSMUSG00000030048	6	ENSMUSG00000030048	Gkn3	protein_coding
0	0	0	0	0	0	0	0	0	ENSMUSG00000030049	6	ENSMUSG00000030049	Gkn2	protein_coding
0	0	0	0	0	0	0	0	0	ENSMUSG00000030050	6	ENSMUSG00000030050	Gkn1	protein_coding
0	0	0	0	0	0	0	0	0	ENSMUSG00000030054	6	ENSMUSG00000030054	Gp9	protein_coding
34.4608	23.1214	0	6.49896	18.9031	33.6587	10.1064	7.05401	32.3652	ENSMUSG00000030087	6	ENSMUSG00000030087	Klf15	protein_coding
41.6402	38.1504	25.0932	20.58	17.2594	20.8684	40.4257	32.1349	14.6165	ENSMUSG00000030091	6	ENSMUSG00000030091	Nup210	protein_coding
17.2304	8.0925	15.6833	23.8295	10.6844	13.4635	0	0	12.5284	ENSMUSG00000030092	6	ENSMUSG00000030092	Cntn6	protein_coding
11.4869	15.0289	29.014	17.3306	17.2594	20.1952	12.8627	21.162	13.5725	ENSMUSG00000030093	6	ENSMUSG00000030093	Wnt7a	protein_coding
0	0	0	0	0	0	0	0	0	ENSMUSG00000030098	6	ENSMUSG00000030098	Grip2	protein_coding
4.3076	24.2775	7.05747	18.4137	18.9031	6.05857	12.8627	10.9729	8.3523	ENSMUSG00000030103	6	ENSMUSG00000030103	Bhlhe40	protein_coding
0	0	0	0	10.6844	6.73175	6.43136	3.13512	14.6165	ENSMUSG00000030107	6	ENSMUSG00000030107	Usp18	protein_coding
18.6663	0	0	0	9.04064	16.8294	26.6442	24.2971	8.3523	ENSMUSG00000030108	6	ENSMUSG00000030108	Slc6a13	protein_coding
8.61521	8.0925	12.5466	7.58212	9.04064	2.01952	13.7815	8.62157	4.17615	ENSMUSG00000030109	6	ENSMUSG00000030109	Slc6a12	protein_coding
0	0	4.70498	0	0	14.8098	12.8627	10.9729	6.26422	ENSMUSG00000030110	6	ENSMUSG00000030110	Ret	protein_coding
17.2304	4.62429	10.9783	4.33264	13.15	10.0976	9.18766	11.7567	28.189	ENSMUSG00000030111	6	ENSMUSG00000030111	A2m	protein_coding
0	0	0	0	0	7.40492	0	0	0	ENSMUSG00000030117	6	ENSMUSG00000030117	Gdf3	protein_coding
20.1021	19.6532	13.3308	21.6632	29.5875	27.6002	30.3193	47.0267	15.6606	ENSMUSG00000030123	6	ENSMUSG00000030123	Plxnd1	protein_coding
0	0	0	0	0	0	0	0	0	ENSMUSG00000030124	6	ENSMUSG00000030124	Lag3	protein_coding
0	0	0	0	0	0	0	0	0	ENSMUSG00000030131	6	ENSMUSG00000030131	Mug2	protein_coding
0	6.93643	0.784163	3.24948	0	0	2.7563	2.35134	0	ENSMUSG00000030134	6	ENSMUSG00000030134	Rasgef1a	protein_coding
0	0	0	0	0	0	0	0	0	ENSMUSG00000030142	6	ENSMUSG00000030142	Clec4e	protein_coding
0	0	0	0	0	0	0	0	0	ENSMUSG00000030143	6	ENSMUSG00000030143	Gm8882	protein_coding
0	0	0	0	0	0	0	0	0	ENSMUSG00000030144	6	ENSMUSG00000030144	Clec4d	protein_coding
2.87174	2.31214	0	0	0	0	0	0	3.13211	ENSMUSG00000030149	6	ENSMUSG00000030149	Klrk1	protein_coding
0	0	0	0	0	0	0	0	0	ENSMUSG00000030154	6	ENSMUSG00000030154	Klrb1f	protein_coding
0	0	0	0	0	0	0	0	0	ENSMUSG00000030155	6	ENSMUSG00000030155	Clec2e	protein_coding
0	0	0	0	0	0	0	0	0	ENSMUSG00000030156	6	ENSMUSG00000030156	Cd69	protein_coding
0	0	0	0	0	0	0	1.56756	0	ENSMUSG00000030157	6	ENSMUSG00000030157	Clec2d	protein_coding
0	0	0	0	0	0	0	0	0	ENSMUSG00000030159	6	ENSMUSG00000030159	Clec1b	protein_coding
0	0	0	0	0	0	0	0	0	ENSMUSG00000030160	6	ENSMUSG00000030160	Tmem52b	protein_coding
0	0	0	0	0	0	0	0	0	ENSMUSG00000030162	6	ENSMUSG00000030162	Olr1	protein_coding
0	0	0	0	0	0	0	0	0	ENSMUSG00000030165	6	ENSMUSG00000030165	Klrd1	protein_coding
0	0	0	0	0	0	0	0	0	ENSMUSG00000030167	6	ENSMUSG00000030167	Klrc1	protein_coding
0	0	0	0	0	0	0	0	0	ENSMUSG00000030173	6	ENSMUSG00000030173	Klra5	protein_coding
0	0	0	0	0	0	0	0	0	ENSMUSG00000030178	6	ENSMUSG00000030178	Klra13-ps	transcribed_unprocessed_pseudogene
0	0	0	0	0	0	0	0	0	ENSMUSG00000030187	6	ENSMUSG00000030187	Klra2	protein_coding
0	0	0	0	0	0	0	0	0	ENSMUSG00000030194	6	ENSMUSG00000030194	Tas2r116	protein_coding
0	0	0	0	0	0	0	0	0	ENSMUSG00000030196	6	ENSMUSG00000030196	Tas2r103	protein_coding
0	0	0	0	0	0	0	3.13512	0	ENSMUSG00000030205	6	ENSMUSG00000030205	Gprc5d	protein_coding
11.4869	30.0579	18.0357	24.9127	9.04064	28.2733	7.35013	10.9729	7.30826	ENSMUSG00000030208	6	ENSMUSG00000030208	Emp1	protein_coding
0	0	0	0	5.75313	14.1367	0	0	0	ENSMUSG00000030217	6	ENSMUSG00000030217	Art4	protein_coding
0	0	0	0	0	4.03905	0	0	0	ENSMUSG00000030219	6	ENSMUSG00000030219	Erp27	protein_coding
10.0511	0	6.2733	3.24948	3.2875	6.05857	8.2689	8.62157	5.22019	ENSMUSG00000030223	6	ENSMUSG00000030223	Ptpro	protein_coding
0	0	0	0	0	0	0	0	0	ENSMUSG00000030226	6	ENSMUSG00000030226	Lmo3	protein_coding
20.1021	0	3.92081	0	0	3.36587	0	5.48645	0	ENSMUSG00000030228	6	ENSMUSG00000030228	Pik3c2g	protein_coding
0	6.93643	0	0	0	0	0	0	0	ENSMUSG00000030235	6	ENSMUSG00000030235	Slco1c1	protein_coding
0	0	0	0	0	0	0	0	0	ENSMUSG00000030236	6	ENSMUSG00000030236	Slco1b2	protein_coding
0	24.2775	26.6615	17.3306	14.7938	22.2148	10.1064	6.27023	19.8367	ENSMUSG00000030237	6	ENSMUSG00000030237	Slco1a4	protein_coding
0	0	0	0	0	0	0	0	0	ENSMUSG00000030244	6	ENSMUSG00000030244	Gys2	protein_coding
0	0	9.40995	5.4158	13.9719	0	5.5126	0	6.26422	ENSMUSG00000030247	6	ENSMUSG00000030247	Kcnj8	protein_coding
5.74347	9.24858	7.84163	18.4137	9.86251	8.75127	21.1316	17.2431	16.7046	ENSMUSG00000030249	6	ENSMUSG00000030249	Abcc9	protein_coding
67.4858	40.4625	22.7407	16.2474	23.0125	29.6197	24.8067	26.6485	27.145	ENSMUSG00000030256	6	ENSMUSG00000030256	Bhlhe41	protein_coding
10.0511	11.5607	19.6041	11.9148	6.57501	8.75127	3.67506	10.1891	5.22019	ENSMUSG00000030259	6	ENSMUSG00000030259	Rassf8	protein_coding
0	4.62429	0	0	0	4.03905	0	0	0	ENSMUSG00000030268	6	ENSMUSG00000030268	Bcat1	protein_coding
0	0	0	0	0	0	0	0	0	ENSMUSG00000030278	6	ENSMUSG00000030278	Cidec	protein_coding
34.4608	32.37	53.3231	53.0748	50.9563	37.6978	45.9383	34.4863	39.6734	ENSMUSG00000030283	6	ENSMUSG00000030283	St8sia1	protein_coding
22.9739	28.9018	28.2299	23.8295	33.6969	27.6002	27.563	23.5134	35.4973	ENSMUSG00000030302	6	ENSMUSG00000030302	Atp2b2	protein_coding
12.9228	21.9654	27.4457	28.1622	33.6969	30.2929	25.7255	13.3242	15.6606	ENSMUSG00000030307	6	ENSMUSG00000030307	Slc6a11	protein_coding
0	2.31214	0	0	0	0	4.59383	0.783779	2.08807	ENSMUSG00000030310	6	ENSMUSG00000030310	Slc6a1	protein_coding
15.7945	32.37	31.3665	43.3264	27.9438	40.3905	30.3193	15.6756	8.3523	ENSMUSG00000030324	6	ENSMUSG00000030324	Rho	protein_coding
11.4869	6.93643	0	0	0	0	0	3.91889	0	ENSMUSG00000030325	6	ENSMUSG00000030325	Klrb1c	protein_coding
0	13.8729	21.9566	0	0	0	0	0	0	ENSMUSG00000030329	6	ENSMUSG00000030329	Pianp	protein_coding
0	0	0	0	0	0	0	0	0	ENSMUSG00000030340	6	ENSMUSG00000030340	Scnn1a	protein_coding
0	0	0	0	0	4.71222	0	0	3.13211	ENSMUSG00000030350	6	ENSMUSG00000030350	Prmt8	protein_coding
47.3836	0	4.70498	18.4137	11.5063	4.71222	5.5126	18.8107	7.30826	ENSMUSG00000030351	6	ENSMUSG00000030351	Tspan11	protein_coding
0	24.2775	21.9566	11.9148	23.8344	13.4635	11.944	7.83779	8.3523	ENSMUSG00000030352	6	ENSMUSG00000030352	Tspan9	protein_coding
0	0	0	0	0	0	0	0	0	ENSMUSG00000030353	6	ENSMUSG00000030353	Tead4	protein_coding
0	4.62429	0	0	0	0	6.43136	0	7.30826	ENSMUSG00000030361	6	ENSMUSG00000030361	Klrb1a	protein_coding
0	0	0	0	0	0	0	0	0	ENSMUSG00000030363	6	ENSMUSG00000030363	Clec2j	unprocessed_pseudogene
0	0	0	0	0	0	0	0	0	ENSMUSG00000030364	6	ENSMUSG00000030364	Clec2h	protein_coding
0	0	0	7.58212	0	0	0	0	0	ENSMUSG00000030365	6	ENSMUSG00000030365	Clec2i	protein_coding
0	0	0	0	0	0	0	0	0	ENSMUSG00000030366	7	ENSMUSG00000030366	Ceacam12	protein_coding
0	0	0	0	0	0	0	0	0	ENSMUSG00000030368	7	ENSMUSG00000030368	Ceacam11	protein_coding
0	0	0	0	0	0	0	0	0	ENSMUSG00000030373	7	ENSMUSG00000030373	Psg28	protein_coding
0	0	0	0	0	0	0	0	0	ENSMUSG00000030378	7	ENSMUSG00000030378	Sult2a8	protein_coding
0	0	0	0	0	0	0	0	0	ENSMUSG00000030382	7	ENSMUSG00000030382	Slc27a5	protein_coding
21.538	47.399	36.0715	46.5759	47.6688	39.7173	27.563	40.7565	27.145	ENSMUSG00000030386	7	ENSMUSG00000030386	Zfp606	protein_coding
33.025	19.6532	39.2081	0	43.5594	29.6197	35.8319	33.7025	29.233	ENSMUSG00000030393	7	ENSMUSG00000030393	Zik1	protein_coding
15.7945	0	9.40995	11.9148	10.6844	6.73175	13.7815	11.7567	16.7046	ENSMUSG00000030399	7	ENSMUSG00000030399	Ckm	protein_coding
2.87174	1.15607	0.784163	0	4.10938	0	0.918766	0.783779	0	ENSMUSG00000030402	7	ENSMUSG00000030402	Ppm1n	protein_coding
0	0	0	0	1.64375	0	0	0	0	ENSMUSG00000030413	7	ENSMUSG00000030413	Pglyrp1	protein_coding
7.17934	0	19.6041	5.4158	23.8344	12.1171	18.3753	7.83779	8.3523	ENSMUSG00000030424	7	ENSMUSG00000030424	Zfp939	transcribed_unprocessed_pseudogene
0	0	0	0	0	0	0	0	0	ENSMUSG00000030427	7	ENSMUSG00000030427	Lilra6	protein_coding
0	0	0	0	0	0	0	0	0	ENSMUSG00000030433	7	ENSMUSG00000030433	Sbk2	protein_coding
27.2815	12.7168	22.7407	16.2474	16.4375	24.2343	15.619	18.0269	16.7046	ENSMUSG00000030443	7	ENSMUSG00000030443	Zfp583	protein_coding
21.538	13.8729	8.62579	23.8295	16.4375	24.2343	13.7815	10.1891	8.3523	ENSMUSG00000030450	7	ENSMUSG00000030450	Oca2	protein_coding
0	0	0	0	0	0	0	0	0	ENSMUSG00000030468	7	ENSMUSG00000030468	Siglecg	protein_coding
0	0	0	0	0	0	0	0	0	ENSMUSG00000030470	7	ENSMUSG00000030470	Csrp3	protein_coding
31.5891	35.8382	18.8199	35.7443	33.6969	18.1757	27.563	23.5134	24.0129	ENSMUSG00000030471	7	ENSMUSG00000030471	Zdhhc13	protein_coding
4.3076	0	12.5466	6.49896	4.93126	0	7.35013	0	0	ENSMUSG00000030472	7	ENSMUSG00000030472	Ceacam18	protein_coding
0	0	0	0	0	0	0	10.1891	8.3523	ENSMUSG00000030474	7	ENSMUSG00000030474	Siglece	protein_coding
0	0	0	0	0	0	0	0	0	ENSMUSG00000030483	7	ENSMUSG00000030483	Cyp2b10	protein_coding
0	0	0	3.24948	0	0	0	0	0	ENSMUSG00000030486	7	ENSMUSG00000030486	Zfp108	protein_coding
0	0	0	0	0	6.73175	0	0	0	ENSMUSG00000030492	7	ENSMUSG00000030492	Slc7a9	protein_coding
0	0	0	0	0	0	0	6.27023	0	ENSMUSG00000030495	7	ENSMUSG00000030495	Slc7a10	protein_coding
22.9739	24.2775	42.3448	40.0769	18.9031	16.1562	28.4818	20.3783	18.7927	ENSMUSG00000030500	7	ENSMUSG00000030500	Slc17a6	protein_coding
0	0	0	0	0	0	0	0	0	ENSMUSG00000030507	7	ENSMUSG00000030507	Dbx1	protein_coding
4.3076	28.9018	4.70498	18.4137	1.64375	4.03905	0	7.05401	4.17615	ENSMUSG00000030519	7	ENSMUSG00000030519	Apba2	protein_coding
51.6912	63.584	64.3014	43.3264	41.9157	57.893	38.5882	47.8105	56.378	ENSMUSG00000030523	7	ENSMUSG00000030523	Trpm1	protein_coding
0	0	0	0	0	0	8.2689	0	0	ENSMUSG00000030553	7	ENSMUSG00000030553	Pgpep1l	protein_coding
0	0	0	0	0	0	0	0	0	ENSMUSG00000030559	7	ENSMUSG00000030559	Rab38	protein_coding
8.61521	0	0	0	5.75313	0	0	0	0	ENSMUSG00000030562	7	ENSMUSG00000030562	Nox4	protein_coding
0	0	0	0	0	0	0	0	0	ENSMUSG00000030577	7	ENSMUSG00000030577	Cd22	protein_coding
12.9228	0	0	4.33264	7.39688	5.3854	0	2.35134	0	ENSMUSG00000030606	7	ENSMUSG00000030606	Hapln3	protein_coding
8.61521	4.62429	10.1941	0	0	14.1367	11.944	6.27023	11.4844	ENSMUSG00000030607	7	ENSMUSG00000030607	Acan	protein_coding
12.9228	12.7168	7.05747	12.9979	8.21876	13.4635	5.5126	15.6756	13.5725	ENSMUSG00000030616	7	ENSMUSG00000030616	Sytl2	protein_coding
21.538	3.46822	31.3665	8.66528	13.15	16.1562	19.2941	17.2431	15.6606	ENSMUSG00000030643	7	ENSMUSG00000030643	Rab30	protein_coding
0	0	0	0	0	0	0	0	0	ENSMUSG00000030651	7	ENSMUSG00000030651	Art2b	protein_coding
8.61521	23.1214	9.40995	32.4948	10.6844	21.5416	15.619	12.5405	22.9688	ENSMUSG00000030657	7	ENSMUSG00000030657	Xylt1	protein_coding
0	0	0	0	0	0	0	0	0	ENSMUSG00000030666	7	ENSMUSG00000030666	Calcb	protein_coding
0	0	0	0	4.10938	0	2.7563	0	0	ENSMUSG00000030674	7	ENSMUSG00000030674	Qprt	protein_coding
0	0	0	0	0	0	0	0	0	ENSMUSG00000030693	7	ENSMUSG00000030693	Klk10	protein_coding
0	0	0	0	5.75313	0	3.67506	0	0	ENSMUSG00000030699	7	ENSMUSG00000030699	Tbx6	protein_coding
11.4869	27.7457	21.1724	31.4116	27.1219	20.8684	34.9131	19.5945	9.39633	ENSMUSG00000030701	7	ENSMUSG00000030701	Plekhb1	protein_coding
0	0	0	0	0	0	0	0	0	ENSMUSG00000030713	7	ENSMUSG00000030713	Klk7	protein_coding
10.0511	0	14.1149	6.49896	24.6563	6.05857	8.2689	10.1891	3.13211	ENSMUSG00000030724	7	ENSMUSG00000030724	Cd19	protein_coding
0	0	0	2.16632	0	0	0.918766	0	0	ENSMUSG00000030732	7	ENSMUSG00000030732	Chrdl2	protein_coding
40.2043	24.2775	32.9348	30.3285	34.5188	24.9075	54.2072	35.2701	19.8367	ENSMUSG00000030737	7	ENSMUSG00000030737	Slco2b1	protein_coding
14.3587	32.37	9.40995	9.74844	12.3281	6.73175	0	14.8918	13.5725	ENSMUSG00000030739	7	ENSMUSG00000030739	Myh14	protein_coding
0	0	0	0	0	0	0	0	0	ENSMUSG00000030742	7	ENSMUSG00000030742	Lat	protein_coding
0	0	0	0	0	0	0	0	0	ENSMUSG00000030745	7	ENSMUSG00000030745	Il21r	protein_coding
80.4086	10.4046	4.70498	55.2412	5.75313	5.3854	3.67506	10.1891	37.5853	ENSMUSG00000030748	7	ENSMUSG00000030748	Il4ra	protein_coding
0	0	0	9.74844	0	4.03905	0	0	0	ENSMUSG00000030752	7	ENSMUSG00000030752	Kdm8	protein_coding
30.1532	28.9018	23.5249	20.58	25.4782	29.6197	21.1316	13.3242	18.7927	ENSMUSG00000030757	7	ENSMUSG00000030757	Zkscan2	protein_coding
87.5879	34.6822	59.5964	36.8274	37.8063	76.7419	50.5321	60.351	45.9376	ENSMUSG00000030760	7	ENSMUSG00000030760	Acer3	protein_coding
0	0	0	0	0	0	0	0	0	ENSMUSG00000030769	7	ENSMUSG00000030769	Slc5a11	protein_coding
12.9228	10.4046	0	0	0	6.05857	0	0	6.26422	ENSMUSG00000030772	7	ENSMUSG00000030772	Dkk3	protein_coding
0	0	0	0	0	0	0	0	0	ENSMUSG00000030775	16	ENSMUSG00000030775	Trat1	protein_coding
7.17934	4.62429	24.309	20.58	7.39688	15.483	16.5378	6.27023	5.22019	ENSMUSG00000030782	7	ENSMUSG00000030782	Tgfb1i1	protein_coding
4.3076	0	2.35249	3.24948	10.6844	3.36587	0	4.70267	0	ENSMUSG00000030786	7	ENSMUSG00000030786	Itgam	protein_coding
0	0	0	0	6.57501	0	5.5126	1.56756	0	ENSMUSG00000030787	7	ENSMUSG00000030787	Lyve1	protein_coding
0	11.5607	7.05747	4.33264	4.10938	0	0	7.05401	0	ENSMUSG00000030789	7	ENSMUSG00000030789	Itgax	protein_coding
33.025	0	21.9566	0	14.7938	17.5025	30.3193	7.83779	13.5725	ENSMUSG00000030793	7	ENSMUSG00000030793	Pycard	protein_coding
14.3587	2.31214	0	0	8.21876	3.36587	9.18766	7.83779	0	ENSMUSG00000030823	7	ENSMUSG00000030823	9130019O22Rik	protein_coding
0	0	0	10.8316	0	3.36587	0	0	0	ENSMUSG00000030827	7	ENSMUSG00000030827	Fgf21	protein_coding
5.74347	0	9.40995	11.9148	17.2594	8.07809	0	8.62157	0	ENSMUSG00000030830	7	ENSMUSG00000030830	Itgal	protein_coding
4.3076	0	0	0	4.93126	2.6927	0	0	0	ENSMUSG00000030834	7	ENSMUSG00000030834	Abcc6	protein_coding
0	0	0	0	0	0	0	0	0	ENSMUSG00000030854	7	ENSMUSG00000030854	Ptpn5	protein_coding
0	0	0	0	0	2.6927	0	0	0	ENSMUSG00000030895	7	ENSMUSG00000030895	Hpx	protein_coding
10.0511	18.4972	21.9566	5.4158	18.9031	16.1562	6.43136	17.2431	27.145	ENSMUSG00000030897	7	ENSMUSG00000030897	Cnga4	protein_coding
0	0	0	0	0	0	0	0	0	ENSMUSG00000030898	7	ENSMUSG00000030898	Cckbr	protein_coding
0	0	0	0	0	2.6927	2.7563	0	0	ENSMUSG00000030905	7	ENSMUSG00000030905	Crym	protein_coding
18.6663	21.9654	26.6615	9.74844	26.3	35.0051	15.619	33.7025	33.4092	ENSMUSG00000030909	7	ENSMUSG00000030909	Anks4b	protein_coding
0	0	0	0	0	0	0	0	0	ENSMUSG00000030911	7	ENSMUSG00000030911	Zp2	protein_coding
0	0	0	0	0	0	0	0	0	ENSMUSG00000030945	7	ENSMUSG00000030945	Acsm2	protein_coding
0	0	0	0	0	0	0	0	0	ENSMUSG00000030954	7	ENSMUSG00000030954	Gp2	protein_coding
0	0	0	0	0	0	0	0	0	ENSMUSG00000030963	7	ENSMUSG00000030963	Umod	protein_coding
0	0	0	0	0	0	0	0	0	ENSMUSG00000030966	7	ENSMUSG00000030966	Trim21	protein_coding
0	0	0	0	0	0	0	0	0	ENSMUSG00000030981	7	ENSMUSG00000030981	Mmp21	protein_coding
11.4869	32.37	18.8199	10.8316	19.725	27.6002	7.35013	21.9458	9.39633	ENSMUSG00000031012	X	ENSMUSG00000031012	Cask	protein_coding
47.3836	18.4972	14.1149	17.3306	40.2719	18.1757	13.7815	18.0269	19.8367	ENSMUSG00000031015	7	ENSMUSG00000031015	Swap70	protein_coding
0	0	0	0	0	0	0	3.13512	0	ENSMUSG00000031070	7	ENSMUSG00000031070	Mrgprf	protein_coding
0	2.31214	0	0	0	0	0	0	0	ENSMUSG00000031073	7	ENSMUSG00000031073	Fgf15	protein_coding
0	0	0	0	0	0	0	0	0	ENSMUSG00000031074	7	ENSMUSG00000031074	Fgf3	protein_coding
0	0	4.70498	0	0	4.03905	0	0	0	ENSMUSG00000031079	X	ENSMUSG00000031079	Zfp300	protein_coding
31.5891	10.4046	14.8991	19.4969	27.1219	39.0441	18.3753	46.243	41.7615	ENSMUSG00000031089	X	ENSMUSG00000031089	Slc6a14	protein_coding
17.2304	9.24858	9.40995	8.66528	14.7938	12.1171	15.619	3.13512	6.26422	ENSMUSG00000031093	X	ENSMUSG00000031093	Dock11	protein_coding
0	0	0	0	0	0	0	0	8.3523	ENSMUSG00000031097	7	ENSMUSG00000031097	Tnni2	protein_coding
0	0	0	0	0	0	0	0	0	ENSMUSG00000031098	7	ENSMUSG00000031098	Syt8	protein_coding
0	0	5.48914	0	0	0	0	4.70267	0	ENSMUSG00000031101	X	ENSMUSG00000031101	Sash3	protein_coding
44.5119	26.5897	50.9706	27.079	46.8469	22.8879	33.0756	50.9456	28.189	ENSMUSG00000031103	X	ENSMUSG00000031103	Elf4	protein_coding
0	0	0	0	0	0	0	0	0	ENSMUSG00000031104	X	ENSMUSG00000031104	Rab33a	protein_coding
0	0	18.8199	6.49896	9.86251	0	0	12.5405	0	ENSMUSG00000031109	X	ENSMUSG00000031109	Enox2	protein_coding
0	0	0	0	0	0	0	0	0	ENSMUSG00000031111	X	ENSMUSG00000031111	Igsf1	protein_coding
27.2815	34.6822	25.0932	31.4116	27.9438	34.3319	18.3753	26.6485	13.5725	ENSMUSG00000031112	X	ENSMUSG00000031112	Stk26	protein_coding
25.8456	54.3354	38.424	23.8295	23.8344	19.5221	21.1316	28.216	6.26422	ENSMUSG00000031129	9	ENSMUSG00000031129	Slc9a9	protein_coding
0	0	0	0	0	0	0	0	0	ENSMUSG00000031130	X	ENSMUSG00000031130	Brs3	protein_coding
0	5.78036	6.2733	4.33264	7.39688	5.3854	5.5126	5.48645	13.5725	ENSMUSG00000031131	X	ENSMUSG00000031131	Vgll1	protein_coding
0	0	0	0	0	0	0	0	0	ENSMUSG00000031132	X	ENSMUSG00000031132	Cd40lg	protein_coding
0	17.3411	1.56833	7.58212	10.6844	12.1171	0	4.70267	0	ENSMUSG00000031137	X	ENSMUSG00000031137	Fgf13	protein_coding
0	0	0	0	0	0	0	0	0	ENSMUSG00000031138	X	ENSMUSG00000031138	F9	protein_coding
4.3076	32.37	14.8991	19.4969	27.1219	37.0246	11.0252	25.0809	24.0129	ENSMUSG00000031139	X	ENSMUSG00000031139	Mcf2	protein_coding
0	0	0	0	0	0	0	0	0	ENSMUSG00000031142	X	ENSMUSG00000031142	Cacna1f	protein_coding
0	0	0	0	0	0	0	0	0	ENSMUSG00000031143	X	ENSMUSG00000031143	Ccdc22	protein_coding
0	0	0	0	0	0	0	0	0	ENSMUSG00000031147	X	ENSMUSG00000031147	Magix	protein_coding
11.4869	0	0	0	0	12.1171	0	0	11.4844	ENSMUSG00000031150	X	ENSMUSG00000031150	Ccdc120	protein_coding
0	0	0	0	0	0	0	0	0	ENSMUSG00000031163	X	ENSMUSG00000031163	Glod5	protein_coding
0	0	0	7.58212	0	1.34635	0	0	3.13211	ENSMUSG00000031165	X	ENSMUSG00000031165	Was	protein_coding
22.9739	39.3065	27.4457	29.2453	20.5469	36.3514	21.1316	28.9998	33.4092	ENSMUSG00000031171	X	ENSMUSG00000031171	Ftsj1	protein_coding
0	0	0	0	0	0	0	0	0	ENSMUSG00000031173	X	ENSMUSG00000031173	Otc	protein_coding
0	0	0	0	4.93126	0	0	0	0	ENSMUSG00000031202	X	ENSMUSG00000031202	Rab39b	protein_coding
0	0	0	0	0	0	0	0	0	ENSMUSG00000031210	X	ENSMUSG00000031210	Gpr165	protein_coding
0	0	0	0	0	0	0	0	0	ENSMUSG00000031212	X	ENSMUSG00000031212	Pgr15l	protein_coding
0	0	0	0	0	0	0	0	0	ENSMUSG00000031224	X	ENSMUSG00000031224	Magee2	protein_coding
0	0	0	0	0	0	0	0	0	ENSMUSG00000031230	X	ENSMUSG00000031230	Fgf16	protein_coding
0	0	10.1941	4.33264	24.6563	11.444	9.18766	8.62157	15.6606	ENSMUSG00000031239	X	ENSMUSG00000031239	Itm2a	protein_coding
[truncated: 48,444 more rows]
[truncated: 8 more columns]
